# Supplementary material for: The characteristics of mitral regurgitation: Data from patients admitted following acute myocardial infarction
Source: Data Brief. 2021 Oct 12;39:107451. doi: 10.1016/j.dib.2021.107451 (PMC8526959; doi:10.1016/j.dib.2021.107451)
Supplement: Supplementary file 1 — Supplementary Table 1 table demonstrating univariate Cox proportional hazards regression for mortality. [file mmc1.xlsx]

## Sheet: Master
Today's date					RISK FACTORS											MI DETAILS							PROCEDURE
		Patient Gender	Patient Date of Birth	Age	Smoking Status	FHx of CAD	Hypercholesterolaemia	HTN	CVA	Renal function		Previous MI	Previous CABG	Previous PTCA	Diabetes	Symptom onset date	Type of MI:		Index troponin	Peak troponin		NT-pro BNP	Procedure Date		Days post symptom onset procedure performed	Angiogram Findings					Angioplasty details
	Study code										Creatinine clearance						ECG	STEMI /NSTEMI			OOHCA			Symptom onset to PCI time (mins)		LMS	LAD Prox	LAD other	RCA	LCx	Graft	LMS	LAD Prox	LAD other	LCx	RCA	POBA	DES	Complication	Failure	Rotablation	N stents used	Type of stent	Longest stent used	DEB used?	Thrombus aspiration?	Circulatory support?	DTB for PPCI (mins)	DTB for PPCI (hh:mm:ss)
2021-06-30	5	M	1971-07-09	50	Unknown	No	No	No	No	0	86	No	No	No	0	2016-01-01 21:01:00	1	STEMI	37	>10000	1	2343	2016-01-02 00:30:44	209.733	1	0	0	100	0	0	-	-	-	Yes	-	-						2	13	24	No	6	1 - Impella	44	00:44:00
2021-06-30	6	F	1935-06-03	86	Non	Yes	No	Yes	Yes	0	48	No	No	No	0	2016-01-02 01:54:00	2	STEMI	53	765			2016-01-02 05:15:42	201.7	0	0	75-94	75-94	50-74	95-99	-	-	Yes	Yes	-	-						2	31	50	No	0	0	42	00:42:00
2021-06-30	8	M	1923-04-23	98	Ex	No	No	Yes	No	2	17	No	No	No	3	2016-01-02 21:00:00	1	STEMI	32	108		1903	2016-01-03 00:26:50	206.833	1	0	100	1-49	1-49	1-49	-	-	Yes	-	-	-						3	32	88	No	0	0	89	01:29:00
2021-06-30	2	M	1949-09-29	71	Non	No	No	Yes	No	0	84	Yes	No	Yes	3	2015-12-30 09:00:00	2	NSTEMI	414	894		1032	2016-01-04 18:19:29	7759.48	5	95-99	0	100	100	95-99	-	Yes unprotected	-	-	Yes	-						1	31	24	Yes	0	1 - Impella	0
2021-06-30	10	F	1928-12-09	92	Non	No	No	Yes	Yes	0	35	No	No	No	0	2016-01-03 13:00:00	1	STEMI	9425	5603			2016-01-04 18:36:12	1776.2	1	0	100	75-94	75-94	75-94	-	-	Yes	-	-	-				1		0	0	-	No	0	0	46	00:46:00
2021-06-30	1	M	1962-09-25	58	Current	Yes	No	No	No	0	156	No	No	No	0	2015-12-28 04:15:00	3	NSTEMI	2035	2290			2016-01-04 18:45:17	10950.3	7	0	0	0	100	0	-	-	-	-	-	Yes						3	31	110	No	6		0
2021-06-30	11	M	1948-04-10	73	Ex	Yes	Yes	No	No	0	118	No	No	No	0	2016-01-04 14:00:00	1	STEMI	483	1130			2016-01-04 20:38:17	398.283	0	0	1-49	0	0	95-99	-	-	-	-	Yes	-						1	13	18	No	0	0	217	03:37:00
2021-06-30	3	M	1947-12-02	73	Ex	No	Yes	Yes	No	0	99	No	No	No	0	2015-12-31 12:00:00	1	NSTEMI	519	730			2016-01-05 14:14:57	7334.95	5	0	0	75-94	1-49	95-99	-	-	-	-	Yes	-						2	31	36	No	0	0	0
2021-06-30	17	M	1951-12-20	69	Ex	No	No	No	No	0	88	No	No	No	0	2016-01-06 08:00:00	1	STEMI	38	8182	1		2016-01-06 10:51:38	171.633	0	0	1-49	1-49	75-94	100	-	-	-	-	Yes	-						1	31	38	No	0	0	23	00:23:00
2021-06-30	12	M	1962-10-01	58	Current	No	Yes	Yes	No	0	117	No	No	No	0	2016-01-04 17:00:00	0	NSTEMI	31	37			2016-01-06 12:16:32	2596.53	2	0	0	0	95-99	1-49	-	-	-	-	-	Yes						1	13	24	No	0	0	0
2021-06-30	14	M	1963-09-29	57	Ex	No	Yes	Yes	No	0	116	Yes	No	Yes	0	2016-01-05 16:00:00	1	NSTEMI	30	125			2016-01-06 15:45:41	1425.68	1	0	75-94	1-49	1-49	0	-	-	Yes	-	-	-						2	31	32	No	0		0
2021-06-30	19	M	1932-10-08	88	Ex	No	No	Yes	No	0	41	Yes	No	Yes	2	2016-01-06 13:30:00	1	NSTEMI	377	2310			2016-01-06 18:48:12	318.2	0	0	75-94	0	1-49	0	-	-	Yes	-	-	-						1	40	18	No	0	0	0
2021-06-30	16	F	1947-02-01	74	Non	Unknown	Yes	Yes	Yes	0	100	No	No	No	3	2016-01-06 07:00:00	1	STEMI	216	2008			2016-01-07 06:57:41	1437.68	1	1-49	1-49	50-74	100	75-94	-	-	-	-	-	Yes						1	31	38	No	0	0	75	01:15:00
2021-06-30	20	M	1954-11-01	66	Ex	Yes	No	No	No	0	89	No	No	No	0	2016-01-07 11:20:00	1	STEMI	45	2764			2016-01-07 13:31:15	131.25	0	0	100	1-49	0	1-49	-	-	Yes	-	-	-						1	31	28	No	0	0	36	00:36:00
2021-06-30	13	F	1942-02-27	79	Non	No	Yes	No	No	0	74	No	No	No	0	2016-01-05 12:00:00	0	NSTEMI	14	12			2016-01-07 17:25:09	3205.15	2	0	1-49	1-49	75-94	1-49	-	-	-	-	-	Yes					1	2	31	60	No	0	0	0
2021-06-30	22	F	1942-09-13	78	Ex	No	Yes	Yes	No	0	72	No	No	No	0	2016-01-08 01:00:00	1	STEMI	15	5873			2016-01-08 03:47:04	167.067	0	0	50-74	1-49	100	1-49	-	-	-	-	-	Yes						2	31	44	No	0	0	12	00:12:00
2021-06-30	23	F	1968-11-01	52	Current	No	Yes	Yes	No	0	143	No	No	No	1	2016-01-08 07:15:00	1	STEMI	72	2393			2016-01-08 09:27:04	132.067	0	0	0	100	0	0	-	-	-	Yes	-	-				1		0	0	-	No	0	0	23	00:23:00
2021-06-30	15	F	1935-03-11	86	Ex	No	Yes	Yes	No	0	52	No	No	No	0	2016-01-05 18:00:00	2	NSTEMI	36	30			2016-01-11 11:04:02	8224.03	6	0	75-94	0	1-49	75-94	-	-	Yes	-	Yes	-						2	32	36	No	0		0
2021-06-30	21	M	1934-11-04	86	Ex	No	Yes	Yes	No	0	87	No	Yes	No	0	2016-01-07 15:00:00	0	NSTEMI	79	83		1269	2016-01-11 11:50:24	5570.4	4	0	1-49	1-49	95-99	50-74	-	-	-	-	-	Yes					1	3	31	98	No	0		0
2021-06-30	26	M	1969-06-07	52	Current	No	Unknown	No	No	0	111	No	No	No	0	2016-01-10 05:50:00	1	STEMI	623	7846			2016-01-11 12:47:25	1857.42	1	0	95-99	1-49	1-49	75-94	-	-	Yes	-	Yes	-			1			2	13	20		0		788	13:08:00
2021-06-30	7	F	1931-01-07	90	Ex	Yes	No	Yes	No	0	26	Yes	No	Yes	2	2016-01-02 09:00:00	1	NSTEMI	16	18		1649	2016-01-11 18:28:35	13528.6	9	0	0	0	75-94	0	-	-	-	-	-	Yes						2	99	70	No	0		0
2021-06-30	28	F	1929-03-29	92	Non	No	No	No	No	0	25	No	No	No	0	2016-01-12 23:00:00	1	STEMI	37	177	1		2016-01-13 02:49:34	229.567	1	0	100	0	1-49	75-94	-	-	Yes	-	-	-						1	13	28	No	0		79	01:19:00
2021-06-30	9	M	1954-05-04	67	Ex	Yes	No	Yes	No	0	119	No	No	No	0	2016-01-03 10:00:00	0	NSTEMI	8	8		34	2016-01-13 15:08:39	14708.7	10	0	1-49	50-74	1-49	75-94	-	-	-	-	Yes	-						1	31	28	No	0		0
2021-06-30	30	M	1957-02-08	64	Ex	No	Yes	No	No	0	92	No	No	No	0	2016-01-13 17:00:00	1	STEMI	43	967			2016-01-13 20:01:57	181.95	0	0	95-99	75-94	1-49	75-94	-	-	Yes	Yes	-	-						2	31	66	No	0		14	00:14:00
2021-06-30	4	M	1974-08-26	46	Current	Yes	No	Yes	No	0	179	No	No	No	1	2016-01-01 10:00:00	3	NSTEMI	97	87			2016-01-13 20:15:50	17895.8	12	0	50-74	75-94	95-99	100	-	-	Yes	Yes	Yes	-						3	31	66	No	0		0
2021-06-30	27	M	1956-03-19	65	Current	No	No	No	No	0	89	No	No	No	3	2016-01-11 12:20:00	3	NSTEMI	4522	3979			2016-01-14 14:15:38	4435.63	3	0	0	1-49	100	50-74	-	-	-	-	-	Yes				1		0	0	-		0		0
2021-06-30	24	M	1946-08-12	74	Ex	Yes	No	Yes	No	0	63	Yes	Yes	Yes	3	2016-01-09 09:00:00	0	NSTEMI	34	35			2016-01-14 19:25:57	7825.95	5	0	50-74	50-74	95-99	50-74	-	-	-	-	-	Yes						1	31	20	No	0		0
2021-06-30	18	M	1941-03-16	80	Ex	Yes	No	Yes	No	0	83	No	No	No	3	2016-01-06 09:00:00	3	NSTEMI	30	36			2016-01-14 19:51:34	12171.6	8	0	50-74	50-74	50-74	95-99	-	-	-	-	Yes	-					1	2	31	38	No	0		0
2021-06-30	32	M	1967-03-19	54	Current	No	No	Yes	No	0	109	No	No	No	0	2016-01-14 21:00:00	2	NSTEMI	164	368			2016-01-15 16:53:40	1193.67	1	0	0	1-49	1-49	95-99	-	-	-	-	Yes	-						1	13	18	No	0		0
2021-06-30	35	F	1975-09-18	45	Current	No	Yes	Yes	No	0	70	Yes	No	Yes	0	2016-01-16 09:30:00	3	NSTEMI	120	147			2016-01-16 11:35:23	125.383	0	0	75-94	1-49	100	50-74	-	-	Yes	-	-	-						2	31	36	No	0		0
2021-06-30	33	M	1940-05-15	81	Non	No	Yes	No	No	0	45	Yes	No	No	2	2016-01-15 17:00:00	2	NSTEMI	439	632		13743	2016-01-17 13:12:11	2652.18	2	75-94	95-99	0	100	95-99	-	Yes unprotected	Yes	-	Yes	-						3	13;31	28	No	0	1 - Impella	0
2021-06-30	36	M	1932-12-19	88	Non	No	Yes	Yes	No	0	81	No	No	No	0	2016-01-18 04:00:00	1	STEMI	2842	>10000			2016-01-18 09:39:33	339.55	0	0	75-94	50-74	100	100	-	-	-	-	-	Yes						1	31	12	No	0		19	00:19:00
2021-06-30	25	M	1958-06-22	63	Ex	No	Yes	No	No	0	77	No	No	No	0	2016-01-09 16:15:00	3	NSTEMI	761	1176			2016-01-18 11:28:04	12673.1	9	1-49	50-74	50-74	95-99	95-99	-	-	-	-	-	Yes						4	13;31	55	No	0		0
2021-06-30	38	M	1930-10-17	90	Ex	No	No	No	No	0	71	No	No	No	0	2016-01-18 12:00:00	1	STEMI		0			2016-01-18 19:29:48	449.8	0	0	1-49	100	100	1-49	-	-	-	Yes	-	-						1	31	28	No	0		75	01:15:00
2021-06-30	39	M	1952-01-19	69	Non	No	No	No	No	0	82	No	No	No	0	2016-01-18 17:30:00	1	STEMI	461	6815		803	2016-01-19 02:02:55	512.917	1	1-49	1-49	50-74	100	1-49	-	-	-	-	-	Yes						2	39	33	No	6		37	00:37:00
2021-06-30	40	F	1947-01-20	74	Current	Yes	No	No	Yes	0	52	No	No	No	0	2016-01-19 05:00:00	1	STEMI	142	1212			2016-01-19 08:58:01	238.017	0	0	1-49	100	95-99	1-49	-	-	-	Yes	-	-						1	13	33		6		70	01:10:00
2021-06-30	37	M	1950-12-24	70	Non	No	Yes	Yes	No	0	69	No	No	Yes	0	2016-01-18 10:00:00	2	NSTEMI	10	11			2016-01-19 11:55:09	1555.15	1	0	75-94	100	0	0	-	-	Yes	Yes	-	-						3	31	28	No	0		0
2021-06-30	29	M	1936-08-14	84	Ex	No	Yes	Yes	No	0	62	No	No	Yes	0	2016-01-13 15:00:00	0	NSTEMI	6	8			2016-01-19 19:18:42	8898.7	6	0	1-49	0	100	0	-	-	-	-	-	Yes						3	13	112	No	0		0
2021-06-30	42	F	1939-10-14	81	Non	No	No	No	No	0	72	No	No	No	0	2016-01-20 15:00:00	1	STEMI	68	3006			2016-01-20 18:20:45	200.75	0	0	75-94	75-94	100	50-74	-	-	-	-	-	Yes						1	31	60	No	0		19	00:19:00
2021-06-30	43	F	1955-10-14	65	Current	No	No	Yes	No	0	89	No	No	No	0	2016-01-21 09:00:00	3	NSTEMI	2921	4292			2016-01-21 11:00:12	120.2	0	0	50-74	0	75-94	100	-	-	-	-	Yes	Yes						2	13	36	No	0		0
2021-06-30	44	M	1957-06-15	64	Current	Yes	No	No	No	0	134	No	No	No	0	2016-01-22 08:11:00	1	STEMI	26	83		59	2016-01-22 09:16:00	65	0	0	0	0	75-94	75-94	-	-	-	-	Yes	-						1	31	-	No	0		106	01:46:00
2021-06-30	31	F	1941-07-13	80	Non	Yes	Yes	Yes	No	0	73	Yes	Yes	No	3	2016-01-13 22:30:00	2	NSTEMI	1762	3225			2016-01-22 18:45:38	12735.6	9	0	95-99	100	100	75-94	-	-	-	-	-	Yes					1	4	31	85	No	0		0
2021-06-30	46	M	1977-02-09	44	Current	Yes	No	No	No	0	123	No	No	No	0	2016-01-23 01:30:00	1	STEMI	59	4846			2016-01-23 03:43:03	133.05	0	0	1-49	1-49	50-74	100	-	-	-	-	Yes	-						2	31	40	No	0		49	00:49:00
2021-06-30	47	M	1972-05-03	49	Non	Yes	Unknown	No	No	0	107	No	No	No	0	2016-01-23 19:15:00	1	STEMI	3794	>10000			2016-01-23 22:14:21	179.35	0	0	100	0	0	75-94	-	-	Yes	-	-	-						1	13	33	No	0		58	00:58:00
2021-06-30	50	M	1957-09-22	63	Current	Yes	Unknown	No	No	0	103	No	No	No	0	2016-01-25 17:00:00	1	STEMI	355	2943			2016-01-25 21:52:50	292.833	0	0	1-49	0	100	0	-	-	-	-	-	Yes						1	32	18	No	0		50	00:50:00
2021-06-30	51	M	1970-09-06	50	Current	No	Unknown	No	No	0	69	No	No	No	0	2016-01-25 22:30:00	1	STEMI	83				2016-01-26 01:11:24	161.4	1	0	50-74	1-49	100	50-74	-	-	-	-	-	Yes						1	13	18	No	0		56	00:56:00
2021-06-30	49	M	1950-01-07	71	Unknown	No	No	No	No	0	145	No	No	No	0	2016-01-25 00:45:00	1	STEMI	116	148			2016-01-26 15:17:27	2312.45	1	0	95-99	0	0	0	-	-	Yes	-	-	-						1	31	16	Unknown	0		34	00:34:00
2021-06-30	41	M	1978-01-01	43	Current	Unknown	No	Yes	No	0	153	No	No	No	0	2016-01-20 14:00:00	0	NSTEMI	20	34			2016-01-26 15:21:35	8721.58	6	1-49	50-74	75-94	1-49	50-74	-	-	-	-	Yes	-						4	31	96	No	0		0
2021-06-30	45	M	1929-12-01	91	Non	No	Yes	Yes	No	0	77	No	No	No	2	2016-01-22 12:00:00	2	NSTEMI	34	43			2016-01-27 16:18:28	7458.47	5	0	50-74	0	75-94	0	-	-	Yes	-	-	Yes						4	31;32	92	No	0		0
2021-06-30	34	F	1952-01-17	69	Ex	Yes	No	Yes	No	0	47	No	No	No	2	2016-01-16 08:00:00	3	NSTEMI	100	87			2016-01-27 17:32:30	16412.5	11	0	0	75-94	0	0	-	-	-	Yes	-	-						1	39	28	No	0		0
2021-06-30	48	M	1956-01-01	65	Ex	Yes	Unknown	Yes	Yes	0	101	Yes	No	Yes	0	2016-01-24 22:00:00	3	NSTEMI	9	18			2016-01-28 12:34:47	5194.78	4	0	0	75-94	75-94	1-49	-	-	-	Yes	-	-						1	31	38	No	0		0
2021-06-30	52	F	1961-04-30	60	Non	Unknown	Yes	No	No	0	157	No	No	No	0	2016-01-27 11:00:00	3	NSTEMI	810	1181			2016-01-28 20:21:10	2001.17	1	0	0	100	1-49	0	-	-	-	Yes	-	-						1	31	24	No	0		0
2021-06-30	53	M	1968-12-14	52	Non	Yes	No	No	No	0	143	No	No	No	0	2016-01-29 05:30:00	1	STEMI	10	947			2016-01-29 18:04:44	754.733	0	0	0	100	1-49	0	-	-	-	Yes	-	-						2	13	46	No	6		12	00:12:00
2021-06-30	55	M	1971-03-05	50	Current	No	Unknown	No	No	0	115	No	No	No	0	2016-02-01 06:25:00	1	STEMI	24	53			2016-02-01 08:18:24	113.4	0	0	95-99	0	1-49	1-49	-	-	Yes	-	-	-						1	13	18	No	0		31	00:31:00
2021-06-30	57	F	1948-03-22	73	Current	No	No	No	No	0	73	No	No	No	0	2016-02-01 13:45:00	1	STEMI	1837	1763	1	491	2016-02-01 16:06:09	141.15	0	0	1-49	0	100	50-74	-	-	-	-	-	Yes						2	31	58	No	0		19	00:19:00
2021-06-30	54	F	1950-03-24	71	Current	No	No	Yes	No	0	66	No	No	No	0	2016-01-30 08:00:00	2	NSTEMI	40	42			2016-02-01 16:43:00	3403	2	0	95-99	95-99	0	0	-	-	Yes	Yes	-	-					1	3	43	33	No	0		0
2021-06-30	56	M	1954-07-07	67	Non	No	Yes	No	No	0	85	No	No	No	0	2016-02-01 09:00:00	2	NSTEMI	83	98			2016-02-01 17:21:44	501.733	0	0	100	100	100	95-99	-	-	-	-	Yes	-						1	32	35	No	0		0
2021-06-30	58	M	1950-05-27	71	Ex	No	No	No	No	0	63	Yes	Yes	No	1	2016-02-02 00:30:00	0	NSTEMI	33	34			2016-02-04 13:13:57	3643.95	2	1-49	75-94	50-74	100	75-94	-	-	-	-	Yes	-						3	13	70	No	0		0
2021-06-30	61	F	1944-01-10	77	Non	Yes	No	Yes	No	4	7	No	No	No	3	2016-02-04 12:20:00	1	STEMI	24	80			2016-02-04 15:00:40	160.667	0	0	75-94	50-74	50-74	75-94	-	-	Yes	-	-	-						1	13	33	No	0		57	00:57:00
2021-06-30	62	M	1944-04-26	77	Current	Yes	No	No	No	0	77	No	No	No	0	2016-02-04 14:45:00	1	STEMI	8	8282			2016-02-04 18:05:55	200.917	0	95-99	100	0	75-94	0	-	Yes unprotected	Yes	-	-	-						2	32	44	No	0		26	00:26:00
2021-06-30	60	M	1960-01-28	61	Ex	No	No	Yes	No	0	140	No	No	No	3	2016-02-04 11:00:00	1	STEMI	<5	9			2016-02-04 18:26:53	446.883	0	75-94	0	0	0	0	-	Yes unprotected	-	-	-	-						1	32	11	No	0		53	00:53:00
2021-06-30	65	M	1937-11-16	83	Non	No	Yes	Yes	Yes	0	54	No	No	No	0	2016-02-06 17:13:00	1	STEMI	3180	2366	1		2016-02-06 20:34:20	201.333	0	0	1-49	50-74	1-49	100	-	-	-	-	Yes	-						0	0	-	No	0		75	01:15:00
2021-06-30	59	M	1945-02-27	76	Current	No	Yes	Yes	No	0	108	No	No	No	2	2016-02-02 22:00:00	0	NSTEMI	34	32			2016-02-08 13:01:53	8101.88	6	0	50-74	50-74	100	100	-	-	-	-	-	Yes						2	13	33	No	0		0
2021-06-30	64	M	1965-04-05	56	Non	Yes	No	No	No	0	119	No	No	No	0	2016-02-05 15:00:00	0	NSTEMI	29	22			2016-02-09 10:37:15	5497.25	4	0	0	75-94	0	0	-	-	-	Yes	-	-						1	13	19	No	0		0
2021-06-30	66	M	1931-07-13	90	Non	No	Yes	Yes	No	0	65	No	No	No	2	2016-02-09 01:30:00	2	NSTEMI	59	66			2016-02-11 14:27:02	3657.03	2	0	75-94	1-49	75-94	0	-	-	Yes	-	-	Yes						2	13	33	No	0		0
2021-06-30	68	F	1928-01-08	93	Ex	No	No	No	No	0	28	No	No	No	0	2016-02-11 22:00:00	1	STEMI	667	3694			2016-02-12 09:03:15	663.25	1	0	50-74	75-94	100	75-94	-	-	-	-	-	Yes						3	31	38	No	0		160	02:40:00
2021-06-30	67	M	1971-01-26	50	Non	No	No	No	No	0	171	No	No	No	0	2016-02-11 09:00:00	3	NSTEMI	720	747			2016-02-12 15:25:55	1825.92	1	0	1-49	100	0	1-49	-	-	-	Yes	-	-						1	31	16	No	0		0
2021-06-30	69	M	1942-11-01	78	Non	Yes	Yes	No	No	0	51	No	No	No	0	2016-02-13 01:00:00	1	STEMI	182	764			2016-02-13 08:15:28	435.467	0	95-99	50-74	50-74	95-99	75-94	-	-	-	-	-	Yes						2	13	62	No	0		20	00:20:00
2021-06-30	63	M	1958-06-16	63	Non	No	No	No	No	0	66	No	No	No	3	2016-02-05 02:00:00	2	NSTEMI	4430	3511		220	2016-02-13 08:43:31	11923.5	8	0	100	0	95-99	75-94	-	-	Yes	-	-	-				1		0	0	-	No	0		0
2021-06-30	70	M	1940-09-07	80	Ex	Yes	No	Yes	No	0	68	No	No	Yes	0	2016-02-14 09:00:00	1	STEMI	29	167			2016-02-15 01:47:59	1007.98	1	0	50-74	75-94	95-99	0	-	-	-	-	-	Yes						2	13	30	No	0		183	03:03:00
2021-06-30	73	M	1955-09-04	65	Non	Yes	No	No	No	0	98	No	No	No	0	2016-02-14 18:00:00	1	STEMI	88	8308			2016-02-15 12:01:20	1081.33	1	0	0	100	50-74	0	-	-	-	Yes	-	-						1	31	38	No	0		74	01:14:00
2021-06-30	72	M	1941-03-10	80	Non	No	No	Yes	No	0	74	No	No	No	2	2016-02-14 12:00:00	2	NSTEMI	8	8			2016-02-16 18:02:08	3242.13	2	0	50-74	0	75-94	75-94	-	-	-	-	-	Yes						2	31	24	No	0		0
2021-06-30	71	M	1944-06-28	77	Current	Yes	No	Yes	No	0	57	No	Yes	No	1	2016-02-14 10:00:00	0	NSTEMI	265	296			2016-02-17 13:29:37	4529.62	3	50-74	75-94	0	0	75-94	-	Yes protected	-	-	Yes	-						2	45	24	No	0		0
2021-06-30	76	F	1927-10-27	93	Unknown	Unknown	No	Yes	Yes	0	52	No	No	No	1	2016-02-18 11:00:00	1	STEMI	218	361			2016-02-18 14:30:05	210.083	0	0	75-94	75-94	100	95-99	-	-	Yes	Yes	Yes	-						3	0	48	No	0		167	02:47:00
2021-06-30	78	M	1967-04-20	54	Non	No	No	No	No	0	138	No	No	No	0	2016-02-18 21:00:00	1	STEMI	514	1861			2016-02-18 23:25:58	145.967	0	0	0	100	1-49	1-49	-	-	-	Yes	-	-						1	13	19	No	0		39	00:39:00
2021-06-30	79	M	1976-07-12	44	Ex	No	No	No	No	0	139	No	No	No	0	2016-02-18 22:30:00	1	STEMI	452	1361			2016-02-19 02:13:34	223.567	1	0	100	0	0	0	-	-	Yes	-	-	-						1	13	24	No	0		32	00:32:00
2021-06-30	80	F	1980-04-06	41	Current	Yes	No	No	No	0	210	Yes	No	Yes	0	2016-02-19 02:15:00	1	STEMI		50		998	2016-02-19 05:15:24	180.4	0	0	100	0	0	0	-	-	Yes	-	-	-						1	13	19	No	0		70	01:10:00
2021-06-30	81	M	1983-12-14	37	Non	No	No	No	No	0	147	No	No	No	0	2016-02-20 07:20:00	1	NSTEMI	566	4899			2016-02-20 20:34:50	794.833	0	0	95-99	0	75-94	50-74	-	-	Yes	-	-	-						1	31	16	No	12		0
2021-06-30	82	M	1967-01-01	54	Non	No	Yes	No	No	0	127	No	No	No	2	2016-02-21 05:00:00	3	NSTEMI	73	29			2016-02-22 11:26:40	1826.67	1	0	75-94	0	75-94	0	-	-	Yes	-	-	-						1	31	16	No	0		0
2021-06-30	77	M	1966-11-22	54	Current	No	Yes	Yes	No	0	176	Yes	No	No	2	2016-02-18 18:00:00	3	NSTEMI	<5	<5			2016-02-23 14:27:24	6987.4	5	0	75-94	75-94	75-94	1-49	-	-	Yes	Yes	-	-						2	31	58	No	0		0
2021-06-30	85	M	1969-05-04	52	Non	No	No	No	No	0	190	No	No	No	0	2016-02-24 05:30:00	3	NSTEMI	59	511			2016-02-24 17:55:39	745.65	0	0	0	1-49	100	0	-	-	-	-	-	Yes						2	31	20	No	0		0
2021-06-30	86	M	1965-09-26	55	Ex	Yes	Yes	Yes	No	0	134	No	No	No	3	2016-02-24 17:30:00	1	STEMI	74	64			2016-02-24 20:28:02	178.033	0	0	95-99	0	0	0	-	-	Yes	-	-	-						2	25	32	No	0		493	08:13:00
2021-06-30	88	M	1944-08-30	76	Current	Unknown	Yes	No	No	0	41	No	No	No	0	2016-02-25 11:00:00	1	STEMI	>10000	5066			2016-02-25 14:31:50	211.833	0	0	0	0	100	0	-	-	-	-	-	Yes						3	31	88	No	6		25	00:25:00
2021-06-30	87	F	1950-10-01	70	Non	No	Unknown	No	No	0	93	No	No	No	0	2016-02-24 21:00:00	1	STEMI	3387	2837			2016-02-25 15:53:13	1133.22	1	1-49	100	1-49	75-94	0	-	-	Yes	-	-	-						1	31	19	No	0		27	00:27:00
2021-06-30	84	M	1942-12-12	78	Current	No	No	No	No	0	73	Yes	No	Yes	2	2016-02-23 08:00:00	2	NSTEMI	59	63			2016-02-26 15:52:35	4792.58	3	1-49	0	0	95-99	50-74	-	-	-	-	Yes	Yes						3	39	38	No	0		0
2021-06-30	89	M	1968-09-17	52	Current	No	No	No	No	0	81	No	No	No	0	2016-02-28 12:00:00	1	STEMI	174	151			2016-02-28 19:07:14	427.233	0	0	0	0	100	0	-	-	-	-	-	Yes						3	13	74	No	0		81	01:21:00
2021-06-30	74	M	1969-08-08	51	Ex	No	No	Yes	No	0	121	No	No	No	0	2016-02-16 10:00:00	2	NSTEMI	54	76			2016-02-29 10:35:19	18755.3	13	0	50-74	0	75-94	75-94	-	-	-	-	-	Yes						1	31	16	No	0		0
2021-06-30	83	M	1950-01-27	71	Non	Yes	No	Yes	No	0	53	No	No	No	2	2016-02-22 22:00:00	2	NSTEMI		617			2016-02-29 13:27:05	9567.08	7	0	1-49	100	50-74	0	-	-	-	Yes	-	-						1	31	20	No	0		0
2021-06-30	75	M	1971-03-21	50	Non	No	Yes	Yes	No	4	52	No	No	No	3	2016-02-17 10:00:00	2	NSTEMI	666	1123			2016-02-29 16:06:19	17646.3	12	0	0	75-94	0	0	-	-	-	Yes	-	-						1	39	38		0		0
2021-06-30	93	F	1942-10-31	78	Ex	No	Yes	No	No	0	64	No	No	No	0	2016-03-01 09:50:00	1	STEMI	55	2679			2016-03-01 13:32:25	222.417	0	0	100	0	1-49	1-49	-	-	Yes	-	-	-						1	13	24	No	0		43	00:43:00
2021-06-30	90	F	1958-04-06	63	Ex	No	Yes	Yes	No	0	119	No	No	No	1	2016-02-29 10:00:00	3	NSTEMI	88	40			2016-03-01 14:21:16	1701.27	1	0	1-49	0	75-94	0	-	-	-	-	-	Yes						1	13	19	No	0		0
2021-06-30	91	M	1936-05-01	85	Non	No	No	Yes	No	0	38	Yes	No	Yes	0	2016-02-29 18:15:00	3	NSTEMI	17	86			2016-03-01 18:09:58	1434.97	1	0	0	0	75-94	0	-	-	-	-	-	Yes						1	31	20	No	0		0
2021-06-30	97	M	1942-03-05	79	Non	No	No	No	No	0	44	No	No	No	0	2016-03-02 22:00:00	1	STEMI	41	32			2016-03-03 06:00:14	480.233	1	0	95-99	0	75-94	0	-	-	Yes	-	-	-						1	13	33	No	0		68	01:08:00
2021-06-30	94	F	1932-10-02	88	Non	Yes	Yes	No	No	0	32	No	No	Yes	0	2016-03-02 07:00:00	3	NSTEMI	28	27			2016-03-03 14:14:57	1874.95	1	0	0	75-94	1-49	1-49	-	-	-	Yes	-	-						1	10	20	No	0		0
2021-06-30	95	M	1935-12-25	85	Non	No	No	Yes	No	0	43	No	Yes	No	2	2016-03-02 14:00:00	0	NSTEMI	11	10			2016-03-03 17:24:16	1644.27	1	1-49	75-94	0	75-94	100	-	-	-	-	-	Yes						2	13	24	No	0		0
2021-06-30	102	M	1959-03-01	62	Current	Yes	Yes	Yes	No	0	85	Yes	No	No	2	2016-03-05 18:15:00	1	STEMI	1955	970			2016-03-05 20:29:04	134.067	0	0	1-49	50-74	0	100	-	-	-	-	Yes	-						1	31	32	No	0		39	00:39:00
2021-06-30	99	M	1944-06-30	77	Ex	No	Yes	Yes	No	4	52	No	No	No	2	2016-03-03 12:00:00	0	NSTEMI	35	36		837	2016-03-07 18:19:20	6139.33	4	0	0	75-94	1-49	0	-	-	-	Yes	-	-						3	13	81	No	0		0
2021-06-30	100	M	1964-02-01	57	Ex	Yes	Yes	Yes	No	0	139	No	No	Yes	0	2016-03-03 20:00:00	0	NSTEMI	26	76			2016-03-08 13:05:44	6785.73	5	0	0	50-74	75-94	0	-	-	-	-	-	Yes						1	13	24	No	0		0
2021-06-30	105	M	1961-05-02	60	Current	Yes	No	No	No	0	121	No	No	No	3	2016-03-09 08:30:00	1	STEMI	30	67			2016-03-09 18:24:46	594.767	0	1-49	1-49	75-94	95-99	75-94	-	-	-	-	Yes	Yes						6	13;32	117	No	0		26	00:26:00
2021-06-30	104	M	1964-09-18	56	Current	No	Yes	Yes	No	0	168	Yes	No	Yes	0	2016-03-08 20:00:00	0	NSTEMI	197	497			2016-03-09 19:10:43	1390.72	1	0	0	1-49	100	75-94	-	-	-	-	Yes	-						1	31	24	No	0		0
2021-06-30	98	F	1957-10-15	63	Non	No	No	Yes	No	0	87	No	No	No	1	2016-03-03 10:00:00	0	NSTEMI	576	525			2016-03-10 13:41:58	10302	7	1-49	50-74	0	95-99	95-99	-	-	-	-	Yes	Yes						5	31	78	Yes	0		0
2021-06-30	96	M	1987-04-19	34	Non	Yes	Yes	No	No	0	134	No	No	No	0	2016-03-02 17:00:00	0	NSTEMI	96	304			2016-03-10 18:11:25	11591.4	8	50-74	0	75-94	0	75-94	-	Yes unprotected	-	Yes	Yes	-						3	13	45	Yes	0		0
2021-06-30	109	M	1989-08-31	31	Current	No	Yes	No	No	0	95	No	No	No	0	2016-03-11 06:50:00	0	STEMI		1195	1		2016-03-11 10:47:26	237.433	0	0	0	0	0	95-99	-	-	-	-	Yes	-						1	31	24	No	0		180	03:00:00
2021-06-30	108	M	1964-08-09	56	Ex	Yes	Yes	Yes	No	0	99	No	No	No	2	2016-03-11 01:00:00	3	NSTEMI	1652	2106			2016-03-11 18:59:09	1079.15	0	0	75-94	0	100	1-49	-	-	Yes	-	-	Yes						2	31	24	No	0		0
2021-06-30	110	M	1933-04-05	88	Non	No	No	Yes	No	0	28	No	No	No	0	2016-03-12 12:40:00	1	STEMI	36	1189			2016-03-12 15:15:14	155.233	0	0	1-49	0	100	1-49	-	-	-	-	-	Yes						1	13	36	No	0		30	00:30:00
2021-06-30	113	F	1954-07-15	67	Current	Yes	No	No	No	0	93	No	No	No	0	2016-03-13 15:00:00	1	STEMI	131	3562			2016-03-13 18:13:33	193.55	0	0	0	0	0	95-99	-	-	-	-	Yes	-						2	13	25	No	0		26	00:26:00
2021-06-30	106	F	1942-08-21	78	Ex	No	Yes	Yes	No	0	86	No	No	No	0	2016-03-10 07:00:00	3	NSTEMI	956	900			2016-03-14 10:24:59	5964.98	4	0	95-99	1-49	1-49	1-49	-	-	Yes	-	-	-						1	39	18	No	0		0
2021-06-30	103	M	1963-03-24	58	Ex	No	No	Yes	No	4	17	No	No	No	0	2016-03-08 11:00:00	0	NSTEMI	518	6527			2016-03-14 11:53:33	8693.55	6	0	0	1-49	1-49	75-94	-	-	-	-	Yes	-						1	31	20	No	0		0
2021-06-30	107	M	1946-12-06	74	Ex	No	Yes	Yes	No	0	93	No	No	No	0	2016-03-10 08:00:00	3	NSTEMI	148	284			2016-03-14 13:33:46	6093.77	4	0	1-49	95-99	75-94	1-49	-	-	-	Yes	-	-						2	31	44	No	0		0
2021-06-30	92	M	1927-01-01	94	Non	No	No	Yes	No	0	24	No	No	No	3	2016-03-01 09:05:00	2	NSTEMI	384	711			2016-03-15 12:31:29	20366.5	14	0	95-99	1-49	75-94	75-94	-	-	Yes	-	-	-					1	1	32	33	No	0		0
2021-06-30	116	F	1936-09-17	84	Non	No	Yes	No	No	0	58	No	No	No	0	2016-03-15 23:00:00	1	STEMI		34			2016-03-16 02:25:49	205.817	1	0	1-49	100	1-49	1-49	-	-	-	Yes	-	-						2	13	43	No	0		62	01:02:00
2021-06-30	117	M	1951-05-19	70	Current	No	Yes	No	No	0	75	No	No	No	0	2016-03-16 01:10:00	1	STEMI	95	764			2016-03-16 03:59:49	169.817	0	0	1-49	1-49	100	1-49	-	-	-	-	-	Yes						2	13	35	No	0		28	00:28:00
2021-06-30	112	F	1942-02-24	79	Ex	No	No	Yes	No	0	82	No	No	No	2	2016-03-13 14:30:00	3	NSTEMI	18	30			2016-03-16 11:06:17	4116.28	3	1-49	0	1-49	75-94	50-74	-	-	-	-	-	Yes						1	39	15	No	0		0
2021-06-30	118	M	1958-09-09	62	Ex	Yes	No	Yes	No	0	109	No	No	No	0	2016-03-17 06:30:00	1	STEMI	51	4691			2016-03-17 09:24:00	174	0	0	100	0	0	1-49	-	-	Yes	-	-	-						1	32	36	No	0		32	00:32:00
2021-06-30	111	F	1938-03-02	83	Non	No	No	Yes	No	0	46	Yes	No	Yes	1	2016-03-13 04:00:00	3	NSTEMI	<5	6			2016-03-17 12:10:21	6250.35	4	0	0	0	0	75-94	-	-	-	-	Yes	-						1	10	20	No	0		0
2021-06-30	115	M	1950-05-02	71	Non	No	No	No	Yes	0	145	No	No	No	0	2016-03-13 23:00:00	3	NSTEMI	175	342			2016-03-17 14:46:53	5266.88	4	0	1-49	0	95-99	100	-	-	-	-	-	Yes						1	32	18		0		0
2021-06-30	120	M	1937-07-05	84	Ex	No	Unknown	No	No	0	73	No	No	No	0	2016-03-17 13:28:00	1	STEMI	48	72	1		2016-03-17 17:43:23	255.383	0	0	100	0	1-49	75-94	-	-	Yes	-	-	-						2	32	33	No	0		101	01:41:00
2021-06-30	121	M	1937-10-19	83	Ex	No	Yes	Yes	No	0	50	Yes	No	Yes	0	2016-03-18 09:15:00	1	STEMI	121	400			2016-03-18 11:38:43	143.717	0	1-49	75-94	0	1-49	50-74	-	-	Yes	-	-	-						1	32	18	No	0		881	14:41:00
2021-06-30	122	M	1943-07-13	78	Ex	No	Yes	Yes	Yes	0	48	No	No	No	0	2016-03-19 02:00:00	3	NSTEMI	84	607			2016-03-21 12:37:24	3517.4	2	0	1-49	75-94	75-94	100	-	-	-	Yes	-	-						2	31	52	No	0		0
2021-06-30	119	M	1932-05-26	89	Ex	Yes	No	Yes	No	0	96	Yes	No	No	1	2016-03-17 09:00:00	0	NSTEMI	42	108			2016-03-21 15:01:31	6121.52	4	0	100	0	75-94	0	-	-	-	-	-	Yes						1	13	36	No	0		0
2021-06-30	126	M	1942-12-14	78	Non	Yes	Yes	Yes	No	0	84	No	No	Yes	2	2016-03-21 21:00:00	1	STEMI	1792	9504			2016-03-22 00:44:43	224.717	1	0	100	1-49	100	95-99	-	-	Yes	-	-	-						3	31	40	No	0		69	01:09:00
2021-06-30	101	M	1937-04-15	84	Non	No	No	Yes	No	0	52	No	No	No	0	2016-03-04 12:45:00	2	NSTEMI	1020	848			2016-03-22 12:52:45	25927.7	18	75-94	75-94	1-49	1-49	75-94	-	Yes unprotected	Yes	-	Yes	-					1	3	31	38	No	0		0
2021-06-30	127	M	1949-09-11	71	Non	No	No	Yes	No	0	102	No	No	No	0	2016-03-22 12:00:00	1	STEMI	91	2319			2016-03-22 16:39:08	279.133	0	0	100	100	50-74	0	-	-	-	Yes	-	-						1	13	29	No	0		20	00:20:00
2021-06-30	123	M	1969-12-16	51	Current	Yes	Yes	Yes	No	0	138	Yes	No	Yes	1	2016-03-20 02:00:00	0	NSTEMI	51	92			2016-03-23 10:42:20	4842.33	3	0	0	0	0	75-94	-	-	-	-	Yes	-						2	31	54	No	0		0
2021-06-30	125	F	1962-10-24	58	Non	No	No	No	No	0	84	No	No	No	0	2016-03-20 19:00:00	3	NSTEMI	8	56			2016-03-24 11:47:33	5327.55	4	0	0	0	0	75-94	-	-	-	-	Yes	-						1	10	16	No	0		0
2021-06-30	129	M	1963-02-17	58	Current	No	Yes	No	No	0	73	No	No	No	0	2016-03-24 08:30:00	1	STEMI	32	402			2016-03-24 12:33:06	243.1	0	0	0	0	100	0	-	-	-	-	-	Yes						1	40	18	No	0		34	00:34:00
2021-06-30	131	F	1941-08-31	79	Non	No	No	Yes	No	0	58	No	No	No	0	2016-03-26 12:00:00	1	STEMI	173	6333			2016-03-26 15:35:32	215.533	0	0	75-94	0	1-49	100	-	-	-	-	Yes	-						1	31	38	No	0		40	00:40:00
2021-06-30	132	F	1956-08-18	64	Current	No	Yes	No	No	0	91	No	No	No	0	2016-03-28 04:00:00	1	NSTEMI	873	1147			2016-03-28 14:47:21	647.35	0	1-49	75-94	1-49	100	100	-	-	-	-	Yes	-						2	13	36	No	0		0
2021-06-30	133	M	1959-10-16	61	Current	Yes	No	No	No	0	174	No	No	No	1	2016-03-28 20:50:00	1	STEMI	3139	6780	1		2016-03-29 02:32:55	342.917	1	0	1-49	50-74	0	100	-	-	-	-	Yes	-						2	10	38		6		48	00:48:00
2021-06-30	130	M	1952-04-19	69	Ex	No	Yes	Yes	No	0	65	No	No	No	0	2016-03-25 15:00:00	1	STEMI	1778	2347			2016-03-29 12:23:20	5603.33	4	0	75-94	0	50-74	100	-	-	-	-	Yes	-						0	0	-	No	6		73	01:13:00
2021-06-30	137	M	1954-11-21	66	Ex	No	No	No	No	0	66	No	No	No	0	2016-03-31 00:01:00	1	STEMI	36	>10000			2016-03-31 04:55:50	294.833	0	0	50-74	1-49	100	50-74	-	-	-	-	-	Yes						1	31	20	No	0		31	00:31:00
2021-06-30	141	F	1943-01-01	78	Non	Yes	Yes	Yes	No	4	9	No	No	No	3	2016-04-01 02:30:00	1	STEMI	57	60			2016-04-01 09:42:25	432.417	0	0	0	0	0	75-94	-	-	-	-	Yes	-						1	31	24	No	0		159	02:39:00
2021-06-30	143	M	1947-09-05	73	Ex	No	No	No	No	0	55	Yes	No	Yes	0	2016-04-01 10:04:00	1	STEMI	39	>10000			2016-04-01 13:27:39	203.65	0	0	100	75-94	1-49	75-94	-	-	Yes	Yes	-	-						2	31	20	No	0		22	00:22:00
2021-06-30	142	F	1935-12-26	85	Non	No	Yes	No	Yes	0	45	Yes	No	No	0	2016-04-01 03:30:00	1	NSTEMI	202	265			2016-04-01 19:14:21	944.35	0	0	100	0	75-94	95-99	-	-	Yes	-	Yes	Yes						4	13;31	60	No	0		0
2021-06-30	135	F	1951-08-10	69	Non	No	No	Yes	No	0	77	Yes	No	Yes	2	2016-03-30 11:00:00	0	NSTEMI	14	1360			2016-04-01 20:01:04	3421.07	2	0	0	0	100	75-94	-	-	-	-	Yes	-						0	0	20	Yes	0		0
2021-06-30	145	M	1961-05-22	60	Current	Yes	Yes	No	No	0	87	Yes	No	Yes	0	2016-04-04	1	STEMI	19	3133			2016-04-04 04:32:14	272.233	0	50-74	95-99	0	100	95-99	-	-	-	-	-	Yes						1	BMS	22	No	0		32	00:32:00
2021-06-30	114	M	1953-01-24	68	Non	No	No	No	No	0	95	No	No	No	0	2016-03-13 22:00:00	2	NSTEMI	31	32			2016-04-04 12:51:47	31131.8	22	0	75-94	0	100	75-94	-	-	Yes	-	Yes	-						2	32	33	No	0		0
2021-06-30	138	F	1946-01-01	75	Non	No	Yes	Yes	No	0	48	Yes	No	Yes	0	2016-03-31 07:00:00	0	NSTEMI	19	59			2016-04-04 17:44:44	6404.73	4	0	0	0	75-94	0	-	-	-	-	-	Yes						1	40	18	No	0		0
2021-06-30	139	F	1971-02-17	50	Current	Yes	No	No	No	0	155	No	No	No	0	2016-03-31 08:00:00	0	NSTEMI	159	258			2016-04-05 12:00:05	7440.08	5	0	1-49	0	0	75-94	-	-	-	-	Yes	-						1	10	20	No	0		0
2021-06-30	136	M	1971-11-20	49	Current	No	No	No	No	0	96	No	No	No	0	2016-03-30 19:47:00	3	NSTEMI	51	111			2016-04-05 12:19:00	8192	6	0	0	75-94	75-94	75-94	-	-	-	Yes	Yes	Yes						3	13	33	Yes	0		0
2021-06-30	140	M	1937-07-31	83	Ex	No	Yes	Yes	No	0	57	Yes	Yes	Yes	2	2016-03-31 13:00:00	2	NSTEMI	88	72			2016-04-05 15:58:42	7378.7	5	95-99	95-99	75-94	0	100	-	Yes unprotected	Yes	Yes	-	-						2	13	36	Yes	0		0
2021-06-30	147	F	1949-04-06	72	Current	No	Yes	Yes	No	0	187	No	No	No	0	2016-04-04 16:10:00	3	NSTEMI	39	2946			2016-04-05 18:48:13	1598.22	1	0	1-49	100	1-49	0	-	-	-	Yes	-	-						1	31	24	No	0		0
2021-06-30	134	M	1958-05-23	63	Non	Yes	Unknown	No	No	0	106	No	No	No	1	2016-03-29 13:00:00	3	NSTEMI	23	23			2016-04-06 14:02:01	11582	8	0	1-49	0	95-99	0	-	-	-	-	-	Yes						1	10	24	No	0		0
2021-06-30	146	M	1937-09-30	83	Ex	Unknown	Unknown	Yes	No	0	45	Yes	No	Yes	2	2016-04-04 08:00:00	3	NSTEMI	41	582			2016-04-07 19:32:51	5012.85	3	0	0	0	100	75-94	-	-	-	-	-	Yes						3	13	96	No	0		0
2021-06-30	149	F	1935-01-31	86	Non	No	Unknown	Yes	No	0	71	No	No	No	2	2016-04-08 15:30:00	1	STEMI	244	6203			2016-04-08 22:01:00	391	0	0	100	75-94	50-74	50-74	-	-	Yes	-	-	-						1	31	24		0		138	02:18:00
2021-06-30	151	M	1948-07-27	72	Current	Yes	No	No	No	0	87	No	No	No	0	2016-04-10 17:30:00	1	STEMI	7704	>10000			2016-04-10 20:08:26	158.433	0	0	100	0	0	0	-	-	Yes	-	-	-						1	31	20	No	0		33	00:33:00
2021-06-30	150	M	1965-02-18	56	Current	No	No	Yes	No	0	93	No	No	No	0	2016-04-09 11:45:00	3	NSTEMI	15	1277			2016-04-11 10:13:38	2788.63	2	0	0	1-49	75-94	1-49	-	-	-	-	-	Yes						3	13	38	No	0		0
2021-06-30	152	M	1962-08-02	58	Current	Yes	No	No	No	0	69	No	No	No	0	2016-04-10 22:00:00	4	NSTEMI	43	95			2016-04-11 12:01:12	841.2	1	0	0	75-94	1-49	75-94	-	-	-	Yes	-	-						1	13	14	No	0		0
2021-06-30	153	M	1965-09-05	55	Current	Yes	Unknown	Yes	No	0	110	No	No	No	0	2016-04-11 10:30:00	1	STEMI	32	904			2016-04-11 12:30:58	120.967	0	1-49	1-49	0	100	1-49	-	-	-	-	-	Yes						1	13	24	No	0		17	00:17:00
2021-06-30	148	F	1934-01-06	87	Ex	No	Yes	Yes	No	0	37	Yes	No	No	0	2016-04-05 13:00:00	3	NSTEMI	39	38			2016-04-11 12:48:00	8628	6	0	95-99	50-74	1-49	50-74	-	-	Yes	-	-	-						1	13	19	No	0		0
2021-06-30	144	M	1932-04-21	89	Non	No	No	Yes	No	0	71	Yes	Yes	No	0	2016-04-03 15:00:00	4	NSTEMI	21	24			2016-04-11 19:35:50	11795.8	8	0	0	0	0	0	Yes	-	-	-	-	-						1	10	20	No	0		0
2021-06-30	128	M	1949-06-06	72	Ex	No	Yes	Yes	Yes	0	99	Yes	No	Yes	3	2016-03-24 06:30:00	0	NSTEMI	111	6339			2016-04-12 14:35:32	27845.5	19	0	95-99	1-49	100	75-94	-	-	Yes	-	-	Yes						2	31	48	No	0		0
2021-06-30	154	M	1964-09-03	56	Current	Yes	No	No	No	0	127	No	No	No	0	2016-04-11 19:33:00	1	NSTEMI	234	1758			2016-04-12 17:07:13	1294.22	1	0	0	0	50-74	75-94	-	-	-	-	Yes	-						1	32	20	No	0		0
2021-06-30	155	M	1972-07-06	49	Non	Yes	Yes	No	No	0	123	No	No	No	0	2016-04-12 06:00:00	1	STEMI	36	1127			2016-04-12 20:28:22	868.367	0	0	100	75-94	0	75-94	-	-	Yes	-	-	-						1	31	38	No	0		729	12:09:00
2021-06-30	158	F	1952-05-23	69	Current	Yes	Yes	Yes	No	0	98	Yes	No	Yes	3	2016-04-14 08:00:00	1	STEMI	189	701			2016-04-14 11:53:43	233.717	0	0	50-74	75-94	95-99	95-99	-	-	-	-	-	Yes						3	10	38	No	0		30	00:30:00
2021-06-30	156	M	1962-04-24	59	Non	No	Yes	Yes	No	0	98	No	No	No	2	2016-04-13 11:20:00	3	NSTEMI	60	57			2016-04-14 13:24:45	1564.75	1	0	0	75-94	75-94	95-99	-	-	-	-	Yes	-						1	13	19	No	0		0
2021-06-30	124	F	1938-09-08	82	Non	No	No	Yes	No	0	63	No	No	No	0	2016-03-20 08:00:00	2	NSTEMI		225			2016-04-15 10:27:49	37587.8	26	0	0	75-94	0	0	-	-	-	Yes	-	-						2	32	60	No	0		0
2021-06-30	159	M	1954-07-21	66	Ex	No	Yes	Yes	No	0	72	No	No	No	0	2016-04-14 09:30:00	0	NSTEMI	255	227			2016-04-15 14:15:35	1725.58	1	0	75-94	1-49	1-49	0	-	-	Yes	-	-	-						2	31	36	Yes	0		0
2021-06-30	157	F	1936-11-20	84	Non	Yes	No	Yes	No	0	60	Yes	Yes	Yes	2	2016-04-14 01:43:00	3	NSTEMI	<5	56			2016-04-15 16:31:13	2328.22	1	0	100	100	0	75-94	Yes	-	-	-	Yes	-						2	31	16	Yes	0		0
2021-06-30	161	M	1960-07-14	61	Unknown	Yes	Yes	No	No	0	210	Yes	No	No	2	2016-04-18 21:00:00	1	STEMI	16	5219		2901	2016-04-19 02:08:31	308.517	1	0	100	95-99	1-49	1-49	-	-	Yes	Yes	-	-						2	10	38	No	6		87	01:27:00
2021-06-30	160	M	1942-05-21	79	Unknown	No	No	Yes	Yes	0	53	No	Yes	No	2	2016-04-17 10:00:00	0	NSTEMI	16	15			2016-04-20 16:18:59	4698.98	3	0	100	75-94	100	75-94	-	-	-	-	Yes	-						2	32	30	No	0		0
2021-06-30	163	F	1946-10-08	74	Non	Yes	No	Yes	No	0	126	No	No	No	0	2016-04-20 10:00:00	3	NSTEMI	719	875			2016-04-21 10:02:43	1442.72	1	0	0	0	100	0	-	-	-	-	-	Yes						1	13	24	No	0		0
2021-06-30	164	M	1940-10-14	80	Ex	No	Yes	Yes	No	0	60	Yes	Yes	No	0	2016-04-20 12:00:00	3	NSTEMI	61	89			2016-04-21 12:26:43	1466.72	1	0	0	0	75-94	95-99	Yes	-	-	-	-	Yes						2	31	20	No	0		0
2021-06-30	166	M	1939-11-17	81	Ex	No	Yes	No	No	0	86	No	No	No	0	2016-04-21 17:10:00	1	STEMI	318	4697			2016-04-21 18:48:00	98	0	0	100	1-49	75-94	1-49	-	-	Yes	-	-	-						1	31	20	No	0		31	00:31:00
2021-06-30	162	F	1943-06-26	78	Current	Yes	No	No	No	0	55	No	No	No	0	2016-04-19 11:00:00	3	NSTEMI	55	70			2016-04-21 18:53:52	3353.87	2	0	0	75-94	95-99	100	-	-	-	Yes	Yes	Yes						3	31	32	No	0		0
2021-06-30	167	M	1947-06-28	74	Non	No	No	Yes	No	0	48	No	No	No	0	2016-04-21 19:33:00	3	NSTEMI	164	647	1		2016-04-21 22:50:33	197.55	0	75-94	75-94	50-74	1-49	75-94	-	Yes unprotected	Yes	-	Yes	-						3	13	52	No	0		0
2021-06-30	165	M	1963-07-07	58	Unknown	Yes	No	Yes	No	0	69	Yes	Yes	Yes	3	2016-04-21 08:00:00	3	NSTEMI	502	539			2016-04-25 14:16:24	6136.4	4	0	0	75-94	100	0	-	-	-	Yes	-	-					1	1	31	28	No	0		0
2021-06-30	168	F	1964-06-25	57	Ex	Yes	Yes	No	No	0	79	No	No	No	4	2016-04-25 20:50:00	1	STEMI	8497	4183	1		2016-04-26 09:00:51	730.85	1	0	50-74	1-49	100	50-74	-	-	-	-	-	Yes						2	13	19	No	0		87	01:27:00
2021-06-30	169	M	1964-05-13	57	Ex	Unknown	Unknown	Unknown	No	9	0	Unknown	No	No	3	2016-04-27 22:30:00	1	STEMI		0	1		2016-04-28 04:32:42	362.7	1	1-49	1-49	100	100	50-74	-	-	-	Yes	-	Yes				1		1	31	34	No	0		51	00:51:00
2021-06-30	170	F	1947-06-16	74	Non	No	Yes	Yes	No	0	206	No	No	No	0	2016-04-29 09:00:00	0	NSTEMI	14	11			2016-05-03 10:46:01	5866.02	4	0	0	0	0	75-94	-	-	-	-	Yes	-						2	10	24	No	0		0
2021-06-30	175	F	1941-04-17	80	Non	No	No	Yes	No	0	54	No	No	Yes	0	2016-05-02 10:00:00	3	NSTEMI		9			2016-05-03 15:27:39	1767.65	1	0	0	1-49	75-94	0	-	-	-	-	-	Yes						3	10	80	No	0		0
2021-06-30	173	M	1948-08-13	72	Ex	No	Yes	No	No	0	99	No	No	No	0	2016-05-01 09:00:00	4	NSTEMI	132	137			2016-05-04 13:50:08	4610.13	3	1-49	95-99	0	1-49	1-49	-	-	Yes	-	-	-						1	13	9	No	0		0
2021-06-30	172	M	1940-12-14	80	Ex	No	Yes	Yes	No	0	65	No	No	No	2	2016-05-01 07:30:00	3	NSTEMI	129	153			2016-05-04 17:10:30	4900.5	3	0	75-94	75-94	0	50-74	-	-	Yes	Yes	-	-						2	13	19	No	0		0
2021-06-30	179	M	1962-06-28	59	Current	No	Yes	Yes	No	0	134	No	No	No	2	2016-05-04 16:15:00	1	STEMI	1040	3146			2016-05-04 18:25:16	130.267	0	0	75-94	1-49	75-94	50-74	-	-	-	-	-	Yes						1	32	28	No	0		42	00:42:00
2021-06-30	177	F	1941-03-07	80	Non	No	Yes	Yes	No	0	75	No	No	No	3	2016-05-04 10:00:00	3	NSTEMI	43	141			2016-05-04 21:21:39	681.65	0	0	95-99	1-49	1-49	75-94	-	-	Yes	-	-	-						1	31	16	No	0		0
2021-06-30	181	M	1970-10-06	50	Current	Yes	No	No	No	0	149	No	No	No	0	2016-05-04 20:00:00	1	STEMI	120	5715			2016-05-05 00:26:52	266.867	1	0	1-49	95-99	1-49	1-49	-	-	-	Yes	-	-						1	10	20	No	6		81	01:21:00
2021-06-30	174	F	1942-03-21	79	Ex	Yes	Yes	Yes	No	0	31	Yes	No	Yes	1	2016-05-01 22:00:00	1	NSTEMI	74	77			2016-05-05 06:45:02	4845.03	4	0	0	0	75-94	0	-	-	-	-	-	Yes						1	31	32	Yes	0		0
2021-06-30	182	F	1941-05-24	80	Non	No	No	Yes	No	0	68	No	No	No	0	2016-05-04 20:05:00	4	NSTEMI	457	592			2016-05-05 12:12:58	967.967	1	0	0	75-94	1-49	1-49	-	-	-	Yes	-	-						1	31	38	No	0		0
2021-06-30	183	M	1937-10-19	83	Non	No	Yes	Yes	Yes	0	67	No	No	No	0	2016-05-06 06:00:00	1	STEMI	85	4310			2016-05-06 10:59:21	299.35	0	0	0	1-49	100	100	-	-	-	-	Yes	-						1	13	19	No	0		17	00:17:00
2021-06-30	186	M	1946-07-21	74	Non	No	No	Yes	No	0	40	Yes	No	Yes	0	2016-05-06 21:00:00	0	NSTEMI	28	319			2016-05-09 10:39:07	3699.12	3	0	0	75-94	1-49	1-49	-	-	-	Yes	-	-						1	10	16	No	0		0
2021-06-30	176	M	1942-01-01	79	Ex	No	Yes	Yes	No	4	13	No	Yes	No	0	2016-05-03 01:00:00	3	NSTEMI	1389	787			2016-05-09 11:44:18	9284.3	6	0	75-94	0	0	1-49	-	-	Yes	-	-	-						1	40	18	No	0		0
2021-06-30	184	M	1970-05-28	51	Current	Yes	Yes	No	No	0	111	No	No	No	1	2016-05-06 09:00:00	0	NSTEMI	121	907			2016-05-09 15:28:30	4708.5	3	1-49	1-49	95-99	1-49	0	-	-	-	Yes	-	-						0	0	20	Yes	0		0
2021-06-30	190	M	1961-05-25	60	Current	No	Yes	Yes	No	0	137	No	No	No	1	2016-05-09 20:00:00	1	STEMI	1063	2419			2016-05-10 10:18:18	858.3	1	0	100	0	1-49	1-49	-	-	Yes	-	-	-						1	31	24	No	12		29	00:29:00
2021-06-30	191	M	1956-09-17	64	Current	No	No	Yes	No	0	113	No	No	No	0	2016-05-10 10:06:00	0	NSTEMI	95	164			2016-05-10 16:34:03	388.05	0	0	75-94	75-94	0	0	-	-	Yes	Yes	-	-						1	13	19	No	0		0
2021-06-30	171	M	1949-05-23	72	Current	Yes	Yes	Yes	No	0	54	No	Yes	No	0	2016-05-01 05:00:00	2	NSTEMI	215	343			2016-05-11 12:22:33	14842.5	10	95-99	95-99	0	0	95-99	-	Yes protected	Yes	-	Yes	-						2	31	36	No	0		0
2021-06-30	180	F	1986-06-02	35	Ex	No	No	No	No	0	158	No	Yes	Yes	0	2016-05-04 20:00:00	1	NSTEMI	374	390			2016-05-12 11:17:52	10997.9	8	95-99	0	0	95-99	0	Yes	-	-	-	-	-						1	31	20	No	0		0
2021-06-30	195	M	1955-11-15	65	Non	No	Yes	Yes	No	0	109	Yes	No	Yes	2	2016-05-12 08:20:00	1	STEMI	257	610			2016-05-12 12:01:30	221.5	0	0	0	0	100	0	-	-	-	-	-	Yes						2	40	30	No	12		26	00:26:00
2021-06-30	193	F	1925-11-20	95	Non	No	No	Yes	No	0	30	No	No	No	0	2016-05-10 18:00:00	3	NSTEMI		18			2016-05-12 16:01:50	2761.83	2	0	75-94	0	75-94	0	-	-	Yes	-	-	-						1	32	18	No	0		0
2021-06-30	188	M	1959-08-11	61	Non	Yes	Yes	Yes	No	0	105	Yes	Yes	No	0	2016-05-09	0	NSTEMI	11	9			2016-05-13 10:34:32	6394.53	4	1-49	100	100	100	100	Yes	-	-	-	-	-						2	10	28	No	0		0
2021-06-30	196	F	1934-02-22	87	Unknown	Yes	No	No	No	0	58	No	No	No	0	2016-05-12 10:30:00	1	NSTEMI		3158			2016-05-13 13:07:16	1597.27	1	0	100	0	1-49	1-49	-	-	Yes	-	-	-						1	10	24	No	0		0
2021-06-30	187	M	1943-04-11	78	Ex	No	No	Yes	No	0	45	No	No	Yes	2	2016-05-07 11:00:00	0	NSTEMI	15	17			2016-05-13 17:27:55	9027.92	6	0	75-94	0	75-94	50-74	-	-	Yes	-	-	-						1	32	15	No	0		0
2021-06-30	194	M	1966-05-15	55	Non	Yes	No	Yes	No	0	80	No	No	No	0	2016-05-10 20:00:00	0	NSTEMI	7	6			2016-05-16 11:13:56	8113.93	6	0	95-99	1-49	1-49	0	-	-	Yes	-	-	-						1	31	16	No	0		0
2021-06-30	197	M	1946-11-25	74	Ex	No	No	No	Yes	0	72	Yes	Yes	No	2	2016-05-12 11:50:00	3	NSTEMI	54	134			2016-05-16 17:41:18	6111.3	4	0	100	100	100	1-49	Yes	-	-	-	-	-						2	10	38	No	0		0
2021-06-30	189	F	1963-09-04	57	Non	Yes	Yes	Yes	No	0	118	No	No	No	0	2016-05-09 11:00:00	3	NSTEMI		<5			2016-05-16 19:37:14	10597.2	7	0	0	1-49	1-49	75-94	-	-	-	-	Yes	-						2	31	54	No	0		0
2021-06-30	192	M	1927-05-13	94	Non	Yes	No	Yes	No	0	40	Yes	Yes	No	0	2016-05-10 10:30:00	3	NSTEMI	134	212			2016-05-16 19:56:28	9206.47	6	0	1-49	0	0	95-99	-	-	-	-	Yes	-						1	40	34	No	0		0
2021-06-30	199	M	1946-12-31	74	Non	Yes	Yes	Yes	No	0	86	No	No	No	1	2016-05-14 02:00:00	0	NSTEMI		<5			2016-05-17 11:37:24	4897.4	3	0	1-49	1-49	1-49	75-94	-	-	-	-	Yes	-						1	10	20	No	0		0
2021-06-30	200	M	1978-01-10	43	Current	Yes	Yes	No	No	0	105	No	No	No	0	2016-05-14 10:00:00	2	NSTEMI	50	1851			2016-05-17 13:30:25	4530.42	3	0	95-99	0	0	0	-	-	Yes	-	-	-						1	31	20	No	0		0
2021-06-30	202	F	1946-12-02	74	Current	No	Yes	Yes	No	0	61	No	Yes	No	0	2016-05-17 05:30:00	1	STEMI	659	5217			2016-05-17 21:56:23	986.383	0	50-74	0	1-49	95-99	1-49	-	-	-	-	-	Yes						2	31	54	No	0		35	00:35:00
2021-06-30	201	F	1936-01-21	85	Non	No	Yes	Yes	No	0	53	No	No	No	0	2016-05-14 22:00:00	2	NSTEMI	1146	1116			2016-05-18 20:00:57	5640.95	4	0	0	100	0	95-99	-	-	-	Yes	Yes	-						1	40	18	No	0		0
2021-06-30	204	F	1959-07-14	62	Non	Yes	Yes	No	No	0	68	No	No	No	0	2016-05-18 17:30:00	3	NSTEMI	14	9			2016-05-20 10:40:38	2470.63	2	0	75-94	75-94	50-74	0	-	-	Yes	Yes	-	-						2	31	49	No	0		0
2021-06-30	207	F	1940-03-26	81	Ex	Yes	Yes	No	No	0	98	No	No	No	0	2016-05-20 14:12:00	1	STEMI	2332	4490			2016-05-20 16:47:43	155.717	0	0	75-94	0	1-49	100	-	-	Yes	-	Yes	-						2	13;31	33	No	0		21	00:21:00
2021-06-30	209	M	1939-04-25	82	Current	Yes	No	Yes	No	0	63	Yes	No	Yes	0	2016-05-21 14:40:00	1	NSTEMI	21	>10000			2016-05-21 16:54:26	134.433	0	1-49	100	0	50-74	50-74	-	-	Yes	-	-	-						1	31	24	No	0		0
2021-06-30	205	M	1958-01-20	63	Current	No	No	No	No	0	104	No	No	No	0	2016-05-19 11:30:00	0	NSTEMI	318	492			2016-05-23 09:39:59	5649.98	4	0	0	75-94	0	0	-	-	-	Yes	-	-						1	31	38	No	0		0
2021-06-30	178	M	1968-02-14	53	Non	Yes	No	Yes	No	4	47	No	No	Yes	3	2016-05-04 12:00:00	0	NSTEMI	79	94			2016-05-24 14:39:53	28959.9	20	0	0	75-94	1-49	0	-	-	-	Yes	-	-						1	32	18	No	0		0
2021-06-30	211	M	1952-07-03	69	Current	No	No	Yes	No	4	45	Yes	Yes	Yes	3	2016-05-23 08:40:00	3	NSTEMI	383	4306			2016-05-25 11:12:29	3032.48	2	0	0	75-94	100	100	-	-	-	Yes	-	-						1	10	30	Yes	0		0
2021-06-30	212	F	1954-09-14	66	Non	No	No	Yes	No	0	72	No	Yes	No	3	2016-05-24 23:30:00	2	NSTEMI	13	18			2016-05-25 14:08:58	878.967	1	1-49	100	100	75-94	75-94	-	-	-	-	Yes	-					1	1	31	32	No	0		0
2021-06-30	213	M	1946-08-04	74	Ex	Yes	Yes	No	Yes	0	94	Yes	Yes	Yes	0	2016-05-25 09:00:00	3	NSTEMI	72	532			2016-05-25 17:33:04	513.067	0	0	50-74	0	75-94	0	Yes	-	-	-	-	Yes						2	31	36	No	0		0
2021-06-30	203	M	1934-08-12	86	Ex	No	Yes	Yes	No	0	47	Yes	Yes	No	0	2016-05-17 13:30:00	3	NSTEMI	389	460			2016-05-25 18:02:12	11792.2	8	50-74	75-94	75-94	100	1-49	-	Yes unprotected	Yes	Yes	-	-					1	2	31	50	No	0		0
2021-06-30	208	M	1961-02-08	60	Current	No	Yes	Yes	No	0	79	Yes	No	Yes	0	2016-05-21 12:30:00	3	NSTEMI	62	39			2016-05-26 11:39:10	7149.17	5	0	75-94	1-49	1-49	0	-	-	Yes	-	-	-						1	13	33	No	0		0
2021-06-30	185	M	1959-03-03	62	Ex	No	Unknown	Yes	No	0	64	Yes	No	Yes	0	2016-05-06 14:00:00	0	NSTEMI	13	42			2016-05-26 18:01:25	29041.4	20	0	0	100	50-74	1-49	-	-	-	-	-	Yes						4	10	84	No	0		0
2021-06-30	218	M	1958-07-22	62	Current	Yes	No	Yes	No	0	129	No	No	Yes	0	2016-05-29 22:30:00	2	NSTEMI	24	2326			2016-05-31 12:57:40	2307.67	2	0	1-49	0	50-74	75-94	-	-	-	-	Yes	-						1	13	19	No	0		0
2021-06-30	219	F	1964-09-13	56	Non	No	Yes	No	No	0	91	No	No	No	0	2016-05-31 11:25:00	1	STEMI	573	2487			2016-05-31 13:30:20	125.333	0	0	100	1-49	0	0	-	-	Yes	-	-	-						2	13	33	No	0		71	01:11:00
2021-06-30	217	M	1963-12-22	57	Ex	Yes	Yes	Yes	No	0	140	No	No	No	0	2016-05-29 01:00:00	3	NSTEMI	118	2068			2016-05-31 13:53:47	3653.78	2	0	0	100	0	0	-	-	-	Yes	-	-						3	31	28	No	0		0
2021-06-30	198	M	1963-09-17	57	Ex	No	Yes	Yes	No	4	20	No	No	No	0	2016-05-13 14:30:00	3	NSTEMI	67	798			2016-05-31 16:02:52	26012.9	18	0	1-49	100	75-94	1-49	-	-	-	Yes	-	-						1	31	20	No	0		0
2021-06-30	206	M	1939-03-22	82	Ex	Yes	Yes	Yes	No	4	14	Yes	No	Yes	3	2016-05-20 08:00:00	3	NSTEMI	114	192			2016-06-01 12:50:29	17570.5	12	0	0	0	95-99	0	-	-	-	-	-	Yes						1	31	12	No	0		0
2021-06-30	214	M	1948-07-31	72	Ex	No	Yes	No	No	0	61	Yes	No	Yes	0	2016-05-25 19:30:00	3	NSTEMI	49	191			2016-06-01 15:19:16	9829.27	7	0	0	75-94	50-74	1-49	-	-	-	Yes	-	-						1	31	28	No	0		0
2021-06-30	220	M	1963-12-15	57	Current	No	No	No	No	0	97	No	No	No	0	2016-06-01 07:00:00	1	STEMI	817	1894			2016-06-01 16:25:05	565.083	0	0	1-49	100	1-49	0	-	-	-	Yes	-	-						1	13	19	No	0		27	00:27:00
2021-06-30	216	M	1938-12-12	82	Ex	No	Yes	Yes	No	0	37	Yes	No	Yes	0	2016-05-27 04:45:00	3	NSTEMI	23	28			2016-06-01 17:17:57	7952.95	5	0	0	1-49	75-94	1-49	-	-	-	-	-	Yes						1	31	20	No	0		0
2021-06-30	210	F	1941-10-30	79	Ex	No	No	Yes	No	0	21	No	No	No	0	2016-05-21 15:00:00	2	NSTEMI	101	118			2016-06-02 10:43:24	17023.4	12	0	75-94	75-94	1-49	50-74	-	-	Yes	Yes	-	-						2	13	45	No	0		0
2021-06-30	222	M	1954-12-23	66	Current	Yes	Yes	No	No	0	83	No	Yes	No	0	2016-06-02 10:00:00	1	STEMI	530	8053			2016-06-02 23:02:21	782.35	0	0	0	0	100	0	-	-	-	-	-	Yes						1	32	28	No	0		95	01:35:00
2021-06-30	221	M	1948-05-28	73	Current	Unknown	No	Yes	No	0	43	No	No	No	3	2016-06-01 10:00:00	1	STEMI	6422	>10000			2016-06-03 21:47:03	3587.05	2	1-49	100	50-74	1-49	95-99	-	-	Yes	-	Yes	-						2	32	30	No	0		55	00:55:00
2021-06-30	224	M	1956-10-17	64	Non	Yes	Yes	No	No	0	112	Yes	No	Yes	0	2016-06-04 05:30:00	1	STEMI	16	184			2016-06-04 09:57:05	267.083	0	0	50-74	0	100	0	-	-	-	-	-	Yes						1	31	32	No	0		47	00:47:00
2021-06-30	226	F	1931-02-28	90	Ex	No	No	No	No	0	49	No	No	No	0	2016-06-04 21:30:00	1	STEMI	30	1250			2016-06-05 01:01:54	211.9	1	0	1-49	0	100	1-49	-	-	-	-	-	Yes						1	32	36	No	0		32	00:32:00
2021-06-30	227	M	1955-03-25	66	Current	Yes	Yes	Yes	No	0	123	No	No	No	0	2016-06-05 01:20:00	3	NSTEMI	39	109			2016-06-05 03:05:06	105.1	0	0	75-94	75-94	75-94	75-94	-	-	Yes	Yes	Yes	-						3	31	54	No	0		0
2021-06-30	225	M	1930-11-19	90	Ex	Yes	Unknown	No	No	0	57	No	No	No	0	2016-06-04 18:00:00	1	STEMI	656	3254			2016-06-05 11:51:14	1071.23	1	0	1-49	75-94	100	1-49	-	-	-	-	-	Yes				1		0	0	-	No	0		19	00:19:00
2021-06-30	229	F	1957-01-18	64	Current	No	Unknown	No	No	0	59	No	No	No	0	2016-06-06 14:11:00	2	NSTEMI	11	12	1		2016-06-06 18:54:22	283.367	0	0	1-49	0	75-94	75-94	-	-	-	-	Yes	Yes						1	31	20	No	0		0
2021-06-30	228	F	1944-08-30	76	Current	No	Yes	Yes	No	0	89	No	No	No	0	2016-06-05 09:30:00	0	NSTEMI	29	32			2016-06-07 13:58:02	3148.03	2	0	0	0	75-94	0	-	-	-	-	-	Yes						1	13	19	No	0		0
2021-06-30	230	M	1969-09-11	51	Non	Yes	Yes	Yes	No	0	138	Yes	No	Yes	2	2016-06-07 10:00:00	1	STEMI	<5	766			2016-06-08 08:11:26	1331.43	1	0	0	100	0	0	-	-	-	Yes	-	-						0	0	20	No	0		349	05:49:00
2021-06-30	215	M	1964-04-24	57	Current	No	Yes	No	No	0	114	No	No	No	1	2016-05-26 12:22:00	4	NSTEMI	21	22			2016-06-08 11:48:28	18686.5	13	0	100	50-74	50-74	50-74	-	-	Yes	-	-	-						3	31	80	No	0		0
2021-06-30	231	M	1947-01-04	74	Non	No	Yes	Yes	No	0	63	Yes	No	Yes	3	2016-06-07 22:00:00	3	NSTEMI	13	13			2016-06-08 16:20:16	1100.27	1	50-74	0	0	50-74	50-74	-	Yes unprotected	-	-	-	-						0	0	12	Yes	0		0
2021-06-30	223	M	1971-02-09	50	Non	Yes	No	No	No	4	14	No	No	No	0	2016-06-03 01:00:00	1	NSTEMI	3527	>10000			2016-06-08 18:20:31	8240.52	5	0	0	0	0	100	-	-	-	-	Yes	-						1	31	20	No	0		0
2021-06-30	232	M	1931-06-28	90	Non	No	Yes	Yes	No	0	72	No	No	Yes	0	2016-06-08 06:00:00	3	NSTEMI	21	293			2016-06-09 16:24:02	2064.03	1	75-94	75-94	1-49	1-49	50-74	-	Yes unprotected	Yes	-	-	-						1	13	19	No	0		0
2021-06-30	233	M	1956-01-20	65	Ex	No	No	No	No	0	70	No	No	No	0	2016-06-08 12:00:00	1	STEMI	65	6238			2016-06-10 09:52:34	2752.57	2	1-49	95-99	1-49	0	1-49	-	-	Yes	-	-	-						1	13	19	No	0		16	00:16:00
2021-06-30	236	F	1936-03-29	85	Ex	No	No	Yes	No	0	66	No	No	No	0	2016-06-13 07:30:00	1	STEMI	15	106			2016-06-13 13:56:27	386.45	0	0	1-49	0	1-49	75-94	-	-	-	-	Yes	-						1	13	33	No	0		32	00:32:00
2021-06-30	237	M	1973-04-21	48	Current	Yes	Yes	Yes	No	0	129	No	No	No	0	2016-06-13 13:30:00	1	STEMI	9	14			2016-06-13 15:18:49	108.817	0	0	95-99	0	0	0	-	-	Yes	-	-	-						1	31	16	No	0		61	01:01:00
2021-06-30	234	F	1943-07-27	77	Non	Yes	Unknown	Yes	No	0	63	No	No	No	2	2016-06-10 10:00:00	3	NSTEMI	13	9			2016-06-13 18:06:24	4806.4	3	0	1-49	50-74	1-49	0	-	-	-	Yes	-	-						1	32	18	No	0		0
2021-06-30	238	F	1931-10-18	89	Ex	No	Yes	Yes	Yes	0	50	Yes	No	No	2	2016-06-14 07:35:00	1	STEMI	70	5761			2016-06-14 10:38:44	183.733	0	0	1-49	100	1-49	100	-	-	-	-	Yes	-						1	32	15	No	0		26	00:26:00
2021-06-30	235	F	1958-03-15	63	Ex	No	Yes	Yes	No	0	162	Yes	Yes	Yes	0	2016-06-11 14:00:00	3	NSTEMI	<5	5			2016-06-14 16:10:57	4450.95	3	0	100	75-94	1-49	75-94	-	-	-	-	Yes	-						1	31	24	No	0		0
2021-06-30	239	F	1941-11-16	79	Non	Yes	Yes	No	No	0	84	No	No	No	0	2016-06-14 14:30:00	3	NSTEMI	2601	1456			2016-06-14 21:05:20	395.333	0	0	0	100	95-99	0	-	-	-	Yes	-	Yes						3	13	52	No	0		0
2021-06-30	240	M	1951-02-17	70	Non	Yes	No	No	No	0	80	No	No	No	0	2016-06-16 13:30:00	1	STEMI	1367	9375			2016-06-16 16:30:45	180.75	0	0	100	0	1-49	100	-	-	Yes	-	Yes	-						1	13	36	No	12		31	00:31:00
2021-06-30	243	F	1938-03-24	83	Ex	No	Yes	Yes	No	0	100	No	No	No	0	2016-06-17 10:05:00	2	NSTEMI	158	178			2016-06-17 16:25:24	380.4	0	0	0	1-49	75-94	0	-	-	-	-	-	Yes						4	32	40	No	0		0
2021-06-30	242	M	1951-01-15	70	Non	No	Yes	No	No	0	88	No	No	No	0	2016-06-17 10:00:00	1	STEMI	341	6957			2016-06-17 16:40:08	400.133	0	0	100	0	1-49	0	-	-	Yes	-	-	-						2	13	33	No	0		26	00:26:00
2021-06-30	246	M	1955-07-01	66	Current	Yes	No	No	No	0	114	No	No	No	0	2016-06-18 03:30:00	1	STEMI	236	421			2016-06-18 11:46:57	496.95	0	0	0	0	100	0	-	-	-	-	-	Yes						1	13	24	No	0		57	00:57:00
2021-06-30	247	M	1960-05-09	61	Ex	Yes	No	No	No	0	109	No	No	No	0	2016-06-20 06:30:00	1	STEMI	3541	5885			2016-06-20 09:08:23	158.383	0	0	100	1-49	75-94	95-99	-	-	Yes	-	Yes	Yes						4	13	55	No	0		27	00:27:00
2021-06-30	244	M	1964-06-27	57	Unknown	Yes	Unknown	No	No	0	95	No	No	No	0	2016-06-17 16:00:00	0	NSTEMI	92	183			2016-06-20 10:48:19	4008.32	3	0	95-99	0	1-49	0	-	-	Yes	-	-	-						1	13	19	No	0		0
2021-06-30	245	M	1959-05-03	62	Non	No	No	Yes	Yes	0	148	No	No	No	2	2016-06-18 00:30:00	2	NSTEMI	14	67			2016-06-20 18:00:31	3930.52	2	0	1-49	50-74	75-94	50-74	-	-	-	-	-	Yes					1	5	13	115	No	0		0
2021-06-30	251	F	1969-09-12	51	Non	No	No	No	No	0	102	No	No	No	0	2016-06-22 08:46:00	1	STEMI	67	760			2016-06-22 12:52:43	246.717	0	0	100	0	0	0	-	-	Yes	-	-	-						1	31	16	No	0		97	01:37:00
2021-06-30	249	M	1947-03-21	74	Unknown	No	Yes	Yes	No	0	73	Yes	No	Yes	3	2016-06-21 01:00:00	3	NSTEMI	22	32			2016-06-22 13:08:29	2168.48	1	0	50-74	0	75-94	75-94	-	-	-	-	Yes	Yes						2	10	24	Yes	0		0
2021-06-30	252	M	1957-05-08	64	Ex	Yes	No	No	No	0	110	No	No	No	2	2016-06-22 17:00:00	1	STEMI	568	2912			2016-06-23 00:16:42	436.7	1	0	75-94	50-74	100	75-94	-	-	-	-	-	Yes						3	32	36		0		44	00:44:00
2021-06-30	253	M	1951-03-22	70	Current	No	No	No	No	0	84	No	No	No	0	2016-06-22 18:00:00	1	STEMI	176	1871			2016-06-23 00:28:20	388.333	1	0	1-49	1-49	1-49	100	-	-	-	-	Yes	-						1	10	38		0		31	00:31:00
2021-06-30	248	M	1949-03-02	72	Current	Yes	No	Yes	No	0	56	No	No	No	0	2016-06-20 08:00:00	3	NSTEMI	13	20			2016-06-23 13:10:34	4630.57	3	0	0	0	75-94	0	-	-	-	-	-	Yes						1	39	18	No	0		0
2021-06-30	254	M	1955-06-08	66	Ex	No	Yes	No	No	0	114	No	No	No	0	2016-06-26 08:00:00	1	STEMI	129	443			2016-06-26 10:20:12	140.2	0	75-94	50-74	0	75-94	95-99	-	-	-	-	-	Yes						1	BMS	18	No	0		42	00:42:00
2021-06-30	257	F	1934-03-31	87	Non	No	No	Yes	No	0	63	No	No	No	0	2016-06-27 08:00:00	3	NSTEMI	32	1625			2016-06-28 12:29:31	1709.52	1	0	75-94	95-99	0	0	-	-	Yes	Yes	-	-						2	31	48	Yes	0		0
2021-06-30	250	M	1956-09-03	64	Non	No	Yes	No	No	0	79	No	No	No	0	2016-06-22 07:45:00	3	NSTEMI	28	320			2016-06-29 13:01:44	10396.7	7	75-94	50-74	75-94	0	0	-	Yes unprotected	Yes	Yes	-	-						5	31	80	No	0		0
2021-06-30	255	M	1965-08-23	55	Current	No	No	No	No	0	119	No	No	No	0	2016-06-26 09:00:00	0	NSTEMI	9	7			2016-06-29 17:58:21	4858.35	3	0	0	0	0	75-94	-	-	-	-	Yes	-						2	31	24	No	0		0
2021-06-30	256	M	1956-02-02	65	Current	No	Unknown	Yes	No	0	76	Yes	No	Yes	2	2016-06-27 01:00:00	3	NSTEMI	35	30			2016-06-30 10:14:45	4874.75	3	0	75-94	0	100	0	-	-	Yes	-	-	-						1	13	19	No	0		0
2021-06-30	241	F	1945-04-09	76	Non	Yes	No	No	No	0	51	No	No	No	0	2016-06-17 10:00:00	2	NSTEMI		2016			2016-07-01 16:43:56	20563.9	14	0	75-94	75-94	75-94	0	-	-	Yes	Yes	-	-						2	10	32	No	0		0
2021-06-30	262	M	1956-08-27	64	Current	No	No	Yes	No	0	92	No	No	No	0	2016-07-02 21:00:00	1	STEMI	134	960			2016-07-03 03:38:14	398.233	1	0	1-49	1-49	100	0	-	-	-	-	-	Yes						1	31	24	No	6		35	00:35:00
2021-06-30	264	M	1936-08-20	84	Ex	Yes	Yes	Yes	No	0	59	No	No	No	0	2016-07-03 11:45:00	1	STEMI	76	2242			2016-07-03 14:12:18	147.3	0	0	100	1-49	1-49	1-49	-	-	Yes	-	-	-						1	13	33	No	12		30	00:30:00
2021-06-30	265	M	1950-10-10	70	Non	No	Yes	No	No	0	84	No	No	No	0	2016-07-03 22:00:00	1	STEMI	1360	5575			2016-07-04 00:42:06	162.1	1	1-49	75-94	50-74	100	50-74	-	-	-	-	-	Yes						1	31	32	No	12		40	00:40:00
2021-06-30	259	M	1945-08-07	75	Unknown	No	Yes	Yes	No	0	90	No	Yes	No	0	2016-06-30 08:00:00	0	NSTEMI	8	7			2016-07-04 15:14:23	6194.38	4	0	0	0	95-99	0	-	-	-	-	-	Yes						1	31	32	No	0		0
2021-06-30	267	M	1936-07-03	85	Ex	No	No	Yes	No	0	43	Yes	Yes	No	0	2016-07-04 11:00:00	1	NSTEMI	41	151			2016-07-04 19:24:10	504.167	0	0	0	0	0	75-94	-	-	-	-	Yes	-						1	27	38	No	0		0
2021-06-30	269	M	1954-06-07	67	Current	No	No	Yes	No	0	74	Yes	Yes	Yes	0	2016-07-04 19:40:00	1	STEMI	120	966			2016-07-05 01:16:08	336.133	1	0	100	100	100	1-49	Yes	-	-	-	-	-						0	0	20	Yes	6		48	00:48:00
2021-06-30	258	M	1967-08-02	53	Non	No	No	Yes	No	0	152	Yes	No	Yes	1	2016-06-30 06:00:00	3	NSTEMI	118	110			2016-07-05 13:36:47	7656.78	5	0	0	0	1-49	75-94	-	-	-	-	Yes	-						1	10	44	No	0		0
2021-06-30	260	M	1968-04-09	53	Current	Yes	Yes	No	No	0	131	No	No	No	0	2016-06-30 17:30:00	3	NSTEMI	99	225			2016-07-05 15:02:06	7052.1	5	0	75-94	75-94	1-49	0	-	-	Yes	Yes	-	-						2	13	36	No	0		0
2021-06-30	261	M	1939-11-08	81	Non	No	Yes	Yes	No	2	30	Yes	Yes	Yes	2	2016-07-01 01:20:00	4	NSTEMI	21	79			2016-07-05 15:36:37	6616.62	4	75-94	50-74	50-74	100	95-99	Yes	-	-	-	-	-						1	13	33	No	0		0
2021-06-30	266	M	1943-11-27	77	Non	Yes	Unknown	Yes	No	0	66	No	No	No	0	2016-07-04 09:00:00	1	STEMI	1488	2341			2016-07-06 19:22:42	3502.7	2	0	0	0	95-99	0	-	-	-	-	-	Yes						2	32	36	No	0		19	00:19:00
2021-06-30	271	M	1973-03-19	48	Ex	Yes	Unknown	Yes	No	0	161	No	No	No	0	2016-07-06 16:00:00	1	STEMI	1705	6928			2016-07-06 19:42:45	222.75	0	0	0	0	0	100	-	-	-	-	Yes	-						1	31	28	No	0		28	00:28:00
2021-06-30	273	M	1932-04-21	89	Ex	No	Yes	Yes	No	0	72	No	No	No	2	2016-07-07 01:15:00	1	STEMI	413	1587			2016-07-07 04:47:30	212.5	0	0	95-99	1-49	1-49	1-49	-	-	Yes	-	-	-						2	40	25	No	0		73	01:13:00
2021-06-30	272	M	1973-02-28	48	Current	No	No	No	No	0	127	No	No	No	0	2016-07-07 01:00:00	1	STEMI	9	278			2016-07-07 08:22:16	442.267	0	0	95-99	0	0	0	-	-	Yes	-	-	-						1	31	16	No	0		70	01:10:00
2021-06-30	274	M	1946-05-07	75	Current	No	Yes	Yes	No	0	44	No	No	No	0	2016-07-07 09:45:00	4	NSTEMI	not done	not done			2016-07-07 12:32:02	167.033	0	0	1-49	0	1-49	75-94	-	-	-	-	Yes	-						1	BMS	24	No	0		0
2021-06-30	268	M	1951-04-12	70	Ex	No	No	Yes	No	0	67	No	No	No	0	2016-07-04 14:00:00	3	NSTEMI	59	62			2016-07-07 14:10:23	4330.38	3	0	75-94	0	0	1-49	-	-	Yes	-	-	-						1	39	18	No	0		0
2021-06-30	270	M	1956-12-10	64	Current	No	No	Yes	No	0	65	Yes	No	Yes	2	2016-07-06 08:00:00	0	NSTEMI	595	736			2016-07-08 15:51:36	3351.6	2	0	50-74	100	75-94	1-49	-	-	-	-	-	Yes						1	13	24	No	0		0
2021-06-30	263	F	1931-10-03	89	Non	No	No	Yes	No	0	37	No	No	No	0	2016-07-03 00:30:00	0	NSTEMI	10	10			2016-07-11 10:35:35	12125.6	8	0	75-94	1-49	1-49	1-49	-	-	Yes	-	-	-						1	13	36	No	0		0
2021-06-30	276	M	1952-03-15	69	Ex	No	Yes	Yes	No	0	109	No	No	No	2	2016-07-08 23:30:00	3	NSTEMI	314	409			2016-07-11 13:05:10	3695.17	3	0	95-99	0	75-94	1-49	-	-	Yes	-	-	-						2	31	50	No	0		0
2021-06-30	278	M	1946-07-03	75	Ex	Yes	No	Yes	No	0	115	No	No	No	1	2016-07-10 23:00:00	3	NSTEMI	21	43			2016-07-11 14:45:15	945.25	1	0	75-94	75-94	1-49	95-99	-	-	-	-	Yes	-						1	31	28	No	0		0
2021-06-30	277	M	1964-12-19	56	Unknown	No	Unknown	No	No	0	117	No	No	No	0	2016-07-10 18:30:00	1	STEMI	3748	2982			2016-07-12 04:23:56	2033.93	2	1-49	100	1-49	50-74	75-94	-	-	Yes	-	-	-						3	31	80	No	0		41	00:41:00
2021-06-30	275	M	1931-12-15	89	Ex	No	No	No	No	0	55	No	No	No	0	2016-07-08 10:00:00	3	NSTEMI		886			2016-07-14 13:35:58	8855.97	6	75-94	75-94	0	0	0	-	Yes unprotected	Yes	-	-	-						3	13	62	No	0		0
2021-06-30	283	F	1946-03-04	75	Ex	No	No	No	No	0	76	No	No	No	0	2016-07-12 13:00:00	2	NSTEMI	400	356			2016-07-14 16:21:24	3081.4	2	0	1-49	75-94	0	1-49	-	-	-	Yes	-	-						1	31	24	No	0		0
2021-06-30	279	M	1953-02-08	68	Non	No	No	Yes	No	0	69	No	No	No	0	2016-07-11 10:00:00	3	NSTEMI	273	462			2016-07-14 17:40:09	4780.15	3	1-49	0	0	75-94	95-99	-	-	-	-	Yes	-						2	39	28	No	0		0
2021-06-30	288	F	1954-03-09	67	Ex	Yes	No	No	No	0	70	No	No	No	0	2016-07-15 15:00:00	1	STEMI	521	351			2016-07-15 17:43:56	163.933	0	0	0	0	0	75-94	-	-	-	-	Yes	-						1	31	20	No	0		72	01:12:00
2021-06-30	284	M	1944-04-13	77	Non	Yes	No	Yes	No	0	42	No	No	No	0	2016-07-13 07:00:00	3	NSTEMI	2777	3201			2016-07-15 20:16:18	3676.3	2	0	0	0	50-74	95-99	-	-	-	-	Yes	-						1	32	24	No	0		0
2021-06-30	280	M	1927-09-10	93	Non	No	Unknown	Yes	No	0	28	No	No	No	0	2016-07-11 15:20:00	4	NSTEMI	957	6094			2016-07-17 13:02:20	8502.33	6	50-74	95-99	1-49	1-49	95-99	-	Yes unprotected	Yes	-	Yes	-						3	13;39	34	No	0		0
2021-06-30	285	M	1951-10-13	69	Ex	No	Yes	Yes	No	0	85	No	No	No	0	2016-07-13 10:30:00	2	NSTEMI	15	23			2016-07-18 12:18:52	7308.87	5	0	0	0	95-99	75-94	-	-	-	-	Yes	Yes						3	13	33	No	0		0
2021-06-30	287	M	1937-12-14	83	Non	No	No	Yes	No	0	61	No	No	No	0	2016-07-15 12:00:00	3	NSTEMI	218	230			2016-07-19 13:39:25	5859.42	4	0	0	75-94	0	0	-	-	-	Yes	-	-						2	31	20	No	0		0
2021-06-30	290	M	1935-02-06	86	Non	Yes	Yes	Yes	No	0	36	No	No	Yes	3	2016-07-18 21:00:00	3	NSTEMI	107	120			2016-07-19 18:54:33	1314.55	1	0	1-49	0	100	75-94	-	-	-	-	Yes	Yes						1	13	18	No	0		0
2021-06-30	289	F	1946-01-03	75	Non	Yes	Yes	Yes	No	0	62	No	No	No	0	2016-07-18 08:00:00	3	NSTEMI	19	21			2016-07-20 18:28:43	3508.72	2	0	95-99	75-94	0	0	-	-	Yes	Yes	-	-						2	13	14	No	0		0
2021-06-30	291	M	1960-10-22	60	Ex	Yes	Yes	No	No	0	86	No	Yes	Yes	2	2016-07-19 12:12:00	4	NSTEMI	60	74			2016-07-21 10:12:42	2760.7	2	0	100	100	95-99	75-94	-	-	-	-	Yes	-						1	31	16	No	0		0
2021-06-30	293	F	1958-09-24	62	Current	Yes	Unknown	No	No	0	72	No	No	No	0	2016-07-20 21:00:00	2	NSTEMI	169	183			2016-07-21 17:18:16	1218.27	1	0	0	0	75-94	0	-	-	-	-	-	Yes						1	13	33	No	0		0
2021-06-30	294	M	1944-03-02	77	Current	Yes	Yes	Yes	No	0	82	No	No	No	0	2016-07-20 22:45:00	3	NSTEMI		218			2016-07-22 10:56:03	2171.05	2	0	0	75-94	1-49	1-49	-	-	-	Yes	-	-						1	31	20	No	0		0
2021-06-30	298	M	1932-01-14	89	Current	No	No	No	No	0	44	No	No	No	0	2016-07-23 10:00:00	1	STEMI		6755			2016-07-24 07:20:37	1280.62	1	0	0	100	1-49	1-49	-	-	-	Yes	-	-						3	31	24	Yes	0		44	00:44:00
2021-06-30	300	M	1947-01-09	74	Ex	No	No	Yes	No	0	62	No	No	No	0	2016-07-23 15:00:00	1	STEMI	35	491			2016-07-24 07:42:31	1002.52	1	0	0	0	100	1-49	-	-	-	-	-	Yes						1	31	38	No	0		103	01:43:00
2021-06-30	301	M	1954-10-08	66	Current	Yes	Yes	No	No	0	86	No	No	No	0	2016-07-25 01:00:00	1	STEMI	<5	3210			2016-07-25 06:04:24	304.4	0	0	100	95-99	50-74	1-49	-	-	Yes	Yes	-	-						2	25	38		6		78	01:18:00
2021-06-30	302	F	1928-04-11	93	Non	No	No	Yes	No	0	60	No	No	No	0	2016-07-25 09:00:00	1	STEMI	307	1256			2016-07-25 12:48:15	228.25	0	0	95-99	0	0	0	-	-	Yes	-	-	-						1	32	28	No	0		47	00:47:00
2021-06-30	303	F	1950-09-10	70	Non	No	No	No	No	0	74	No	No	No	0	2016-07-25 11:00:00	1	STEMI	82	1305			2016-07-25 14:58:52	238.867	0	0	0	1-49	100	1-49	-	-	-	-	-	Yes						1	13	28	No	0		21	00:21:00
2021-06-30	297	M	1938-04-20	83	Non	Yes	Unknown	Yes	No	0	68	No	No	No	2	2016-07-23 09:00:00	0	NSTEMI	62	114			2016-07-25 19:23:14	3503.23	2	0	100	0	75-94	0	-	-	Yes	-	-	Yes						1	31	38	No	0		0
2021-06-30	299	F	1947-09-21	73	Non	Yes	Yes	Yes	No	0	82	No	No	No	0	2016-07-23 11:30:00	3	NSTEMI	5	<5			2016-07-26 13:43:17	4453.28	3	0	75-94	0	0	0	-	-	Yes	-	-	-						4	13	35	No	0		0
2021-06-30	295	F	1956-11-29	64	Non	No	Yes	Yes	No	0	87	Yes	No	Yes	2	2016-07-22 13:30:00	3	NSTEMI	<5	218			2016-07-26 16:49:43	5959.72	4	0	1-49	75-94	1-49	0	-	-	-	Yes	-	-						1	13	20	No	0		0
2021-06-30	306	M	1966-02-19	55	Current	No	No	No	No	0	129	No	No	No	0	2016-07-26 12:56:00	4	STEMI		232	1		2016-07-26 18:42:20	346.333	0	0	0	50-74	0	0	-	-	-	Yes	-	-						1	13	24	No	0		213	03:33:00
2021-06-30	310	F	1937-07-14	84	Current	No	No	No	No	0	57	No	No	No	0	2016-07-27 13:00:00	1	STEMI	176	512			2016-07-27 15:38:18	158.3	0	0	0	1-49	100	0	-	-	-	-	-	Yes						1	31	16	No	0		9	00:09:00
2021-06-30	307	F	1969-02-21	52	Ex	Yes	No	Yes	No	0	177	No	No	No	0	2016-07-26 16:00:00	3	NSTEMI	64	187			2016-07-28 10:15:23	2535.38	2	0	1-49	95-99	0	0	-	-	-	Yes	-	-						1	31	28	No	0		0
2021-06-30	282	F	1947-01-12	74	Current	No	No	Yes	No	0	67	No	No	No	0	2016-07-12 12:00:00	3	NSTEMI	6	45			2016-07-28 16:51:15	23331.3	16	0	0	0	95-99	0	-	-	-	-	-	Yes						1	BMS	20	No	0		0
2021-06-30	296	M	1955-01-19	66	Non	Yes	No	No	No	0	115	No	No	No	0	2016-07-23 08:00:00	0	NSTEMI	16	16			2016-07-28 18:23:19	7823.32	5	0	50-74	1-49	0	0	-	-	Yes	-	-	-						2	31	40	No	0		0
2021-06-30	292	M	1940-01-13	81	Ex	No	No	No	No	0	78	Yes	No	Yes	0	2016-07-20 11:00:00	0	NSTEMI	10	11			2016-07-28 19:31:19	12031.3	8	0	0	95-99	0	95-99	-	-	-	Yes	Yes	-						3	31	32	No	0		0
2021-06-30	314	F	1943-12-25	77	Non	No	No	Yes	No	0	56	No	No	No	0	2016-07-29 00:15:00	1	STEMI	165	4395			2016-07-29 10:31:17	616.283	0	0	100	0	0	0	-	-	Yes	-	-	-						1	31	24	No	0		112	01:52:00
2021-06-30	304	M	1956-01-18	65	Non	No	Yes	No	No	0	87	No	No	Yes	0	2016-07-25 15:00:00	0	NSTEMI	5	31			2016-07-29 16:37:34	5857.57	4	0	75-94	95-99	95-99	50-74	-	-	Yes	Yes	-	Yes						3	13;31	46	No	0		0
2021-06-30	316	F	1932-02-10	89	Non	No	No	Yes	No	0	52	No	No	No	0	2016-07-30 11:00:00	1	STEMI	27	948			2016-07-30 13:43:06	163.1	0	0	75-94	75-94	100	75-94	-	-	-	-	-	Yes						1	32	33	No	0		19	00:19:00
2021-06-30	312	F	1960-11-02	60	Ex	No	Yes	Yes	Yes	0	201	No	No	No	3	2016-07-28 08:00:00	3	NSTEMI	97	704			2016-08-01 10:12:47	5892.78	4	0	95-99	0	0	1-49	-	-	Yes	-	-	-						1	13	33	No	0		0
2021-06-30	305	M	1946-10-15	74	Non	Yes	Yes	Yes	No	0	121	Yes	No	Yes	2	2016-07-26 07:00:00	0	NSTEMI	5	<5			2016-08-01 15:16:45	9136.75	6	0	75-94	0	75-94	0	-	-	Yes	-	-	Yes						3	13	36	No	0		0
2021-06-30	281	M	1939-04-02	82	Ex	Yes	No	Yes	No	0	44	Yes	Yes	No	0	2016-07-12 01:00:00	0	NSTEMI		14			2016-08-01 18:04:20	29824.3	20	50-74	1-49	0	100	95-99	-	Yes protected	-	-	Yes	-						2	13	50	No	0		0
2021-06-30	315	M	1962-02-19	59	Current	No	Yes	Yes	No	0	101	No	No	No	2	2016-07-29 08:30:00	3	NSTEMI	15	28			2016-08-02 13:22:42	6052.7	4	0	1-49	0	75-94	75-94	-	-	-	-	-	Yes						2	13	19	No	0		0
2021-06-30	318	M	1947-04-15	74	Current	No	Yes	Yes	No	0	96	Yes	No	Yes	3	2016-08-02 12:10:00	1	STEMI	47	60			2016-08-02 16:50:59	280.983	0	50-74	100	100	75-94	1-49	-	-	Yes	Yes	-	Yes						5	32	95	No	0		57	00:57:00
2021-06-30	319	M	1963-01-22	58	Non	No	No	No	No	0	136	No	No	No	0	2016-08-02 20:45:00	1	STEMI	17	572			2016-08-02 23:01:56	136.933	0	0	0	100	0	0	-	-	-	Yes	-	-						1	13	19	No	0		11	00:11:00
2021-06-30	320	M	1949-01-15	72	Current	No	No	Yes	No	0	85	No	No	No	2	2016-08-03 02:00:00	1	STEMI	31	3205			2016-08-03 05:46:55	226.917	0	0	1-49	1-49	100	0	-	-	-	-	-	Yes						1	31	16	No	0		35	00:35:00
2021-06-30	313	M	1961-11-03	59	Current	Yes	Yes	Yes	No	0	111	Yes	No	No	0	2016-07-28 08:00:00	3	NSTEMI	12	13			2016-08-03 14:48:33	9048.55	6	0	1-49	0	100	1-49	-	-	-	-	-	Yes						2	31	72	Yes	0		0
2021-06-30	323	M	1939-04-26	82	Unknown	Unknown	Unknown	Unknown	No	2	30	Unknown	No	No	9	2016-08-04 13:00:00	1	STEMI		1113	1		2016-08-04 17:43:57	283.95	0	0	95-99	95-99	0	100	-	-	Yes	Yes	-	-						3	13	76	No	0		107	01:47:00
2021-06-30	324	M	1962-02-09	59	Non	Yes	No	No	No	0	99	No	No	No	0	2016-08-05 12:00:00	1	STEMI	33	4732			2016-08-05 16:32:24	272.4	0	0	100	0	0	0	-	-	Yes	-	-	-						3	31	52	No	0		83	01:23:00
2021-06-30	326	F	1946-09-10	74	Ex	No	No	No	No	0	62	No	No	No	0	2016-08-05 16:30:00	1	STEMI		>10000			2016-08-05 20:13:32	223.533	0	0	0	75-94	1-49	100	-	-	-	-	Yes	-			1			3	31	60	No	0		30	00:30:00
2021-06-30	329	M	1946-06-11	75	Current	No	Yes	Yes	No	0	69	No	No	Yes	3	2016-08-08 10:30:00	1	STEMI	24	1563			2016-08-08 12:23:38	113.633	0	1-49	0	50-74	100	1-49	-	-	-	-	-	Yes						1	13	19	No	0		20	00:20:00
2021-06-30	317	M	1953-03-25	68	Ex	No	Yes	No	No	0	93	No	No	No	2	2016-08-01 07:00:00	3	NSTEMI	2559	2754			2016-08-08 12:41:20	10421.3	7	0	0	0	95-99	0	-	-	-	-	-	Yes						2	13	45	No	0		0
2021-06-30	321	F	1949-03-30	72	Ex	Yes	Unknown	Yes	No	0	111	Yes	No	Yes	0	2016-08-03 08:00:00	0	NSTEMI	11	9			2016-08-08 16:20:12	7700.2	5	0	1-49	95-99	0	0	-	-	-	Yes	-	-						2	13	24	No	0		0
2021-06-30	308	F	1936-09-07	84	Non	Yes	Unknown	Yes	No	0	63	Yes	No	Yes	0	2016-07-26 19:00:00	2	NSTEMI	58	172			2016-08-08 19:26:47	18746.8	13	50-74	75-94	0	0	95-99	-	Yes unprotected	Yes	-	Yes	-						1	39	28	Yes	0		0
2021-06-30	322	M	1952-12-05	68	Current	Yes	Yes	Yes	No	0	100	No	No	No	0	2016-08-03 13:00:00	2	NSTEMI	213	2105			2016-08-09 16:42:12	8862.2	6	75-94	1-49	75-94	100	1-49	-	Yes unprotected	-	Yes	-	-					1	2	32	33	No	0		0
2021-06-30	311	M	1927-12-31	93	Ex	No	No	Yes	No	0	52	No	No	No	0	2016-07-28 00:15:00	2	NSTEMI	210	493			2016-08-09 17:26:50	18311.8	12	0	100	95-99	0	1-49	-	-	Yes	-	-	-			1			2	31	30	No	0		0
2021-06-30	325	M	1957-07-17	63	Non	No	No	Yes	No	0	116	No	No	No	0	2016-08-05 12:00:00	0	NSTEMI	<5	<5			2016-08-10 13:27:27	7287.45	5	0	1-49	75-94	0	50-74	-	-	-	Yes	-	-						1	31	28	No	0		0
2021-06-30	327	F	1948-07-26	72	Current	Yes	No	Yes	No	0	90	No	No	No	0	2016-08-06 12:00:00	2	NSTEMI	225	300			2016-08-10 17:48:28	6108.47	4	0	1-49	0	95-99	1-49	-	-	-	-	-	Yes						1	13	29	No	0		0
2021-06-30	331	M	1947-03-12	74	Non	No	No	Yes	No	0	81	No	Yes	Yes	0	2016-08-09 16:30:00	1	NSTEMI		197			2016-08-10 19:48:26	1638.43	1	1-49	95-99	95-99	100	95-99	Yes	-	-	-	-	-				1		0	0	-	No	0		0
2021-06-30	335	M	1952-03-17	69	Ex	Yes	No	Yes	No	0	110	No	No	No	3	2016-08-11 13:42:00	1	NSTEMI	263	1902			2016-08-11 16:14:38	152.633	0	0	75-94	75-94	0	1-49	-	-	Yes	Yes	-	-						2	31	16	No	0		0
2021-06-30	332	F	1952-06-23	69	Current	Yes	Unknown	Yes	No	0	47	No	No	No	1	2016-08-09 17:00:00	4	NSTEMI	209	5004			2016-08-11 16:31:45	2851.75	2	0	95-99	0	0	1-49	-	-	Yes	-	-	-						3	13	67	No	0		0
2021-06-30	328	M	1959-07-04	62	Current	Yes	Unknown	Yes	No	0	101	No	No	No	0	2016-08-07 09:00:00	3	NSTEMI	13	15			2016-08-12 16:40:59	7660.98	5	0	0	50-74	0	0	-	-	-	Yes	-	-						1	31	16	No	0		0
2021-06-30	330	M	1961-05-31	60	Current	No	Yes	Yes	No	0	109	No	No	No	0	2016-08-09 10:30:00	0	NSTEMI	<5	<5			2016-08-12 17:17:21	4727.35	3	0	75-94	0	1-49	1-49	-	-	Yes	-	-	-						1	13	24	No	0		0
2021-06-30	286	F	1948-09-29	72	Non	Yes	No	Yes	No	0	48	No	No	No	3	2016-07-15 07:00:00	2	NSTEMI	999	1310			2016-08-15 10:13:38	44833.6	31	0	75-94	75-94	0	0	-	-	Yes	Yes	-	-						2	31	66	No	0		0
2021-06-30	336	M	1952-12-07	68	Non	No	Yes	Yes	No	0	69	No	Yes	No	0	2016-08-13 16:20:00	3	NSTEMI	62	103			2016-08-15 12:48:43	2668.72	2	0	100	75-94	100	95-99	Yes	-	-	-	-	-						2	31	62	No	0		0
2021-06-30	333	M	1929-10-17	91	Ex	Yes	Unknown	Yes	No	0	27	Yes	Yes	No	0	2016-08-11 07:00:00	3	NSTEMI	121	1609			2016-08-15 18:23:16	6443.27	4	100	1-49	50-74	100	75-94	Yes	-	-	-	Yes	-						1	13	24	No	0		0
2021-06-30	334	M	1963-01-16	58	Non	No	Yes	No	No	0	148	No	No	No	3	2016-08-11 12:00:00	3	NSTEMI	145	436			2016-08-16 12:45:51	7245.85	5	0	1-49	1-49	75-94	50-74	-	-	-	-	-	Yes						3	31	36	No	0		0
2021-06-30	337	F	1940-02-26	81	Non	Yes	Yes	Yes	No	0	41	No	No	No	3	2016-08-17 07:00:00	4	NSTEMI		>10000			2016-08-17 18:39:05	699.083	0	0	50-74	0	95-99	50-74	-	-	-	-	-	Yes						0	0	-	No	0		0
2021-06-30	339	F	1976-01-18	45	Current	Yes	Yes	No	No	0	116	No	No	No	0	2016-08-17 13:10:00	1	STEMI	136	806			2016-08-17 18:53:42	343.7	0	0	0	0	100	0	-	-	-	-	-	Yes						2	13;31	47	No	0		26	00:26:00
2021-06-30	340	M	1946-02-05	75	Ex	Yes	Unknown	Yes	No	0	54	Yes	No	No	0	2016-08-18 09:00:00	3	NSTEMI	6	8			2016-08-22 15:55:40	6175.67	4	1-49	75-94	75-94	50-74	0	-	-	Yes	Yes	-	-						2	31	28	No	0		0
2021-06-30	309	F	1937-03-19	84	Non	No	Yes	Yes	No	0	67	No	No	Yes	2	2016-07-27 13:00:00	3	NSTEMI		38			2016-08-23 12:45:08	38865.1	27	50-74	75-94	75-94	50-74	0	-	Yes unprotected	Yes	Yes	-	-					1	4	31	36	No	0		0
2021-06-30	348	M	1956-06-15	65	Non	Yes	No	No	No	0	88	No	No	No	0	2016-08-23 16:14:00	1	STEMI		1299			2016-08-23 20:33:58	259.967	0	0	100	50-74	75-94	50-74	-	-	-	-	-	Yes						2	13;31	32	No	0		36	00:36:00
2021-06-30	347	M	1970-11-24	50	Current	No	No	No	No	0	90	No	No	No	0	2016-08-23 15:47:00	1	STEMI	1053	4246			2016-08-23 20:49:07	302.117	0	0	0	0	100	0	-	-	-	-	-	Yes						1	13	24	No	0		8	00:08:00
2021-06-30	343	M	1937-12-20	83	Non	Yes	No	Yes	No	0	43	Yes	No	Yes	2	2016-08-19 09:00:00	3	NSTEMI		22			2016-08-24 12:18:41	7398.68	5	0	75-94	75-94	1-49	50-74	-	-	Yes	Yes	-	-						1	31	28	Yes	0		0
2021-06-30	338	M	1972-08-21	48	Non	Yes	No	Yes	Yes	2	16	Yes	No	Yes	3	2016-08-17 10:00:00	3	NSTEMI		75			2016-08-24 19:12:28	10632.5	7	0	0	75-94	50-74	0	-	-	-	Yes	-	-						2	31	-	Yes	0		0
2021-06-30	346	M	1952-11-16	68	Ex	Yes	Unknown	Yes	No	0	101	Yes	Yes	No	0	2016-08-22 20:00:00	3	NSTEMI	48	58			2016-08-24 20:01:31	2881.52	2	1-49	0	0	75-94	0	Yes	-	-	-	-	Yes						1	27	34	No	0		0
2021-06-30	342	F	1950-12-22	70	Ex	No	No	Yes	Yes	2	12	No	No	No	2	2016-08-19 09:00:00	3	NSTEMI	73	323			2016-08-26 13:56:50	10376.8	7	0	75-94	0	0	75-94	-	-	Yes	-	Yes	-						2	13	24	No	0		0
2021-06-30	341	F	1930-01-01	91	Non	Yes	Unknown	Yes	No	0	29	Yes	Yes	No	2	2016-08-19 01:00:00	3	NSTEMI	38	39			2016-08-26 16:46:15	11026.2	7	0	0	0	0	95-99	Yes	-	-	-	Yes	-						1	13	24	No	0		0
2021-06-30	350	M	1961-04-04	60	Current	No	No	No	No	0	56	No	No	No	0	2016-08-28 15:00:00	1	STEMI		0	1		2016-08-28 17:39:12	159.2	0	0	0	1-49	100	0	-	-	-	-	-	Yes						1	31	20	No	0		79	01:19:00
2021-06-30	351	F	1964-07-14	57	Non	Yes	Yes	No	No	0	133	No	No	No	0	2016-08-28 17:15:00	3	NSTEMI	11	59			2016-08-28 20:29:10	194.167	0	0	95-99	0	0	0	-	-	Yes	-	-	-						1	13	14	No	0		0
2021-06-30	345	M	1942-05-12	79	Non	No	No	Yes	No	2	9	No	No	No	0	2016-08-22 09:00:00	3	NSTEMI		214			2016-08-30 16:32:27	11972.4	8	0	1-49	75-94	50-74	50-74	-	-	-	Yes	-	-					1	2	32	44	No	0		0
2021-06-30	352	M	1925-05-12	96	Ex	No	No	No	No	0	41	No	No	No	0	2016-08-28 22:00:00	2	NSTEMI	292	1316			2016-08-30 19:52:48	2752.8	2	0	1-49	0	50-74	75-94	-	-	-	-	Yes	-						1	32	18	No	0		0
2021-06-30	349	M	1963-08-15	57	Non	Yes	No	No	No	0	95	No	No	No	2	2016-08-26 04:00:00	2	NSTEMI		203			2016-08-31 13:28:35	7768.58	5	0	0	1-49	95-99	1-49	-	-	-	-	-	Yes						1	31	16	No	0		0
2021-06-30	355	M	1941-09-16	79	Non	Yes	Yes	No	No	0	66	No	No	No	3	2016-09-02 02:45:00	1	STEMI	175	399			2016-09-02 05:09:01	144.017	0	0	95-99	1-49	1-49	1-49	-	-	Yes	-	-	-						1	31	20	No	0		38	00:38:00
2021-06-30	356	M	1960-01-05	61	Non	No	No	No	No	0	79	No	No	No	0	2016-09-02 04:30:00	1	STEMI	49	3368			2016-09-02 07:13:53	163.883	0	1-49	50-74	1-49	1-49	100	-	-	-	-	Yes	-						1	13	19	No	0		64	01:04:00
2021-06-30	354	M	1959-05-09	62	Current	Yes	Unknown	No	No	0	111	No	No	No	0	2016-09-01 08:00:00	3	NSTEMI	35	78			2016-09-02 16:56:48	1976.8	1	0	75-94	0	0	0	-	-	Yes	-	-	-						1	31	16	No	0		0
2021-06-30	360	F	1939-02-22	82	Non	Yes	Unknown	Yes	No	0	83	Yes	No	Yes	2	2016-09-02 13:16:00	1	STEMI	63	2817			2016-09-02 18:41:21	325.35	0	0	0	100	50-74	75-94	-	-	-	Yes	-	-						2	31	20	No	0		495	08:15:00
2021-06-30	362	M	1957-06-16	64	Ex	No	No	No	No	0	157	No	No	No	2	2016-09-03 12:00:00	1	STEMI	244	1544			2016-09-03 19:18:16	438.267	0	0	1-49	100	1-49	1-49	-	-	-	Yes	-	-						1	31	24		0		158	02:38:00
2021-06-30	363	F	1941-11-01	79	Ex	No	No	Yes	Yes	0	94	No	No	No	0	2016-09-04 05:00:00	2	NSTEMI	86	401			2016-09-05 11:05:21	1805.35	1	0	50-74	0	50-74	95-99	-	-	-	-	Yes	-						1	32	28	No	0		0
2021-06-30	358	M	1942-11-01	78	Non	No	No	Yes	No	0	106	No	No	No	0	2016-09-02 07:00:00	0	NSTEMI	287	529			2016-09-05 13:54:14	4734.23	3	0	1-49	75-94	75-94	1-49	-	-	-	Yes	-	Yes						2	31	38	No	0		0
2021-06-30	364	M	1964-01-12	57	Current	No	Yes	Yes	No	0	86	No	No	No	0	2016-09-04 10:00:00	2	NSTEMI	328	1343			2016-09-05 16:50:16	1850.27	1	0	50-74	50-74	0	95-99	-	-	-	-	Yes	-						0	0	12	No	0		0
2021-06-30	359	M	1964-10-29	56	Non	Yes	Yes	Yes	No	0	192	No	No	No	0	2016-09-02 07:00:00	2	NSTEMI		43			2016-09-05 18:06:18	4986.3	3	0	0	95-99	0	0	-	-	-	Yes	-	-						1	31	24	Yes	0		0
2021-06-30	361	M	1967-08-03	53	Non	Yes	Yes	Yes	No	0	99	No	No	No	0	2016-09-02 22:00:00	0	NSTEMI	82	219			2016-09-06 14:51:35	5331.58	4	0	0	1-49	0	75-94	-	-	-	-	Yes	-						1	31	16	No	0		0
2021-06-30	344	F	1936-05-08	85	Ex	No	Yes	Yes	No	0	49	Yes	No	No	0	2016-08-20 19:00:00	2	NSTEMI	20	27			2016-09-08 12:33:04	26973.1	19	50-74	75-94	1-49	0	75-94	-	Yes unprotected	Yes	-	Yes	-					1	5	31	40	No	0		0
2021-06-30	367	M	1942-02-10	79	Non	Yes	Yes	Yes	Yes	0	69	No	No	Yes	0	2016-09-09 08:20:00	1	STEMI	127	>10000			2016-09-09 10:57:29	157.483	0	0	100	0	0	0	-	-	Yes	-	-	-						0	0	15	No	0		15	00:15:00
2021-06-30	371	F	1951-12-27	69	Current	No	Unknown	No	No	0	60	No	No	No	0	2016-09-10 21:15:00	1	STEMI	90	466			2016-09-10 23:37:44	142.733	0	0	0	0	95-99	0	-	-	-	-	-	Yes						2	31	45	Yes	0		31	00:31:00
2021-06-30	372	M	1961-06-11	60	Ex	No	No	No	No	0	109	No	No	No	0	2016-09-10 23:50:00	1	STEMI	220	673			2016-09-11 04:00:53	250.883	1	50-74	95-99	0	50-74	1-49	-	Yes unprotected	Yes	-	-	-						1	31	20	No	0		26	00:26:00
2021-06-30	365	M	1948-12-10	72	Current	No	Yes	Yes	No	0	33	No	No	No	2	2016-09-04 15:30:00	3	NSTEMI	59	1190			2016-09-12 12:13:15	11323.2	8	0	75-94	75-94	1-49	75-94	-	-	Yes	Yes	-	-					1	2	13	38	No	0		0
2021-06-30	353	F	1947-05-09	74	Non	Yes	Yes	No	No	0	68	No	No	No	0	2016-08-30 08:00:00	2	NSTEMI	1396	1876			2016-09-12 13:58:26	19078.4	13	0	1-49	75-94	75-94	100	-	-	-	Yes	-	Yes						2	13;31	32	No	0		0
2021-06-30	368	F	1954-05-21	67	Ex	Yes	Yes	Yes	No	0	83	Yes	Yes	No	2	2016-09-09 09:00:00	3	NSTEMI	8	251			2016-09-12 17:52:08	4852.13	3	1-49	1-49	75-94	95-99	100	-	-	Yes	Yes	-	-						2	13	48	No	0		0
2021-06-30	373	F	1948-10-05	72	Ex	Yes	Yes	Yes	Yes	1	103	No	No	No	2	2016-09-11 16:00:00	0	NSTEMI	21	23			2016-09-13 11:05:31	2585.52	2	0	1-49	75-94	1-49	1-49	-	-	-	Yes	-	-						1	31	16	No	0		0
2021-06-30	369	M	1944-11-06	76	Ex	No	Yes	Yes	No	0	52	Yes	Yes	No	3	2016-09-09 19:00:00	3	NSTEMI	40	39			2016-09-13 13:03:34	5403.57	4	0	1-49	75-94	75-94	1-49	-	-	-	Yes	-	-						1	31	16	No	0		0
2021-06-30	366	F	1957-05-06	64	Non	Yes	No	No	No	0	91	No	No	No	0	2016-09-08 23:59:00	3	NSTEMI	82	97			2016-09-13 19:31:03	6932.05	5	0	75-94	75-94	75-94	1-49	-	-	Yes	Yes	-	-						3	31	38	No	0		0
2021-06-30	376	M	1942-03-25	79	Non	Yes	No	Yes	No	0	72	No	No	Yes	0	2016-09-13 10:00:00	0	NSTEMI	7	59			2016-09-14 15:25:26	1765.43	1	0	75-94	0	0	0	-	-	Yes	-	-	-						1	31	20	Yes	0		0
2021-06-30	374	M	1958-05-08	63	Current	No	No	No	No	0	73	Yes	No	Yes	0	2016-09-12 08:29:00	0	NSTEMI	<5	40		n/a	2016-09-14 17:56:04	3447.07	2	0	0	100	0	1-49	-	-	-	Yes	-	-						0	0	20	Yes	0		0
2021-06-30	377	F	1942-04-07	79	Ex	No	No	No	No	0	53	Yes	No	Yes	2	2016-09-14 19:00:00	1	STEMI	135	1309		n/a	2016-09-14 22:25:16	205.267	0	0	1-49	1-49	100	1-49	-	-	-	-	-	Yes						1	13	24	No	0		37	00:37:00
2021-06-30	357	M	1942-11-01	78	Current	Yes	Yes	No	No	0	50	No	No	No	0	2016-09-02 06:00:00	3	NSTEMI	9	13		n/a	2016-09-16 15:14:03	20714.1	14	0	0	75-94	100	75-94	-	-	-	Yes	Yes	-						6	13	75	No	0		0
2021-06-30	383	F	1951-05-27	70	Current	No	No	No	No	0	75	No	No	No	0	2016-09-18 14:00:00	1	STEMI	38	340		n/a	2016-09-18 17:45:35	225.583	0	0	0	0	100	95-99	-	-	-	-	Yes	Yes						3	31	16	No	0		29	00:29:00
2021-06-30	375	M	1957-10-10	63	Current	Yes	Yes	Yes	No	0	85	No	No	No	2	2016-09-12 08:30:00	3	NSTEMI	<5	36		n/a	2016-09-19 10:50:48	10220.8	7	0	75-94	1-49	1-49	0	-	-	Yes	-	-	-						2	13;31	29	No	0		0
2021-06-30	378	F	1963-03-04	58	Current	No	Yes	Yes	No	0	84	No	No	No	0	2016-09-14 21:00:00	3	NSTEMI	52	86		n/a	2016-09-19 13:36:32	6756.53	5	0	1-49	0	75-94	1-49	-	-	-	-	-	Yes						1	31	38	No	0		0
2021-06-30	379	F	1945-11-08	75	Non	Yes	No	No	No	0	64	No	No	No	2	2016-09-16 11:00:00	3	NSTEMI	80	150		n/a	2016-09-19 14:30:10	4530.17	3	0	95-99	75-94	100	75-94	-	-	Yes	Yes	Yes	-						3	32	32	No	0		0
2021-06-30	380	M	1946-05-09	75	Ex	No	Yes	Yes	No	0	81	No	No	No	2	2016-09-17 00:30:00	2	NSTEMI	14	19		n/a	2016-09-19 17:14:50	3884.83	2	0	75-94	75-94	1-49	50-74	-	-	Yes	Yes	-	-						4	13	79	No	0		0
2021-06-30	370	M	1970-09-02	50	Non	No	No	Yes	No	0	122	No	No	No	2	2016-09-10	3	NSTEMI	33	36		n/a	2016-09-20 10:08:52	15008.9	10	0	50-74	0	0	95-99	-	-	-	-	Yes	-						1	32	24	No	0		0
2021-06-30	384	M	1956-05-23	65	Unknown	Unknown	Unknown	No	No	0	93	No	No	No	0	2016-09-20 12:30:00	1	STEMI	18	>10000		1514	2016-09-20 15:23:54	173.9	0	0	95-99	95-99	75-94	0	-	-	Yes	Yes	-	-						3	31	32	No	0		40	00:40:00
2021-06-30	385	M	1947-01-05	74	Non	No	No	No	No	0	71	No	No	No	2	2016-09-20 14:15:00	1	STEMI	11	113		n/a	2016-09-20 15:57:54	102.9	0	0	95-99	1-49	100	100	-	-	Yes	-	-	-						2	31	24	No	0		30	00:30:00
2021-06-30	386	M	1943-03-25	78	Current	No	Yes	Yes	No	0	77	Yes	No	No	3	2016-09-20 23:50:00	1	STEMI	132	2479		n/a	2016-09-21 02:07:01	137.017	1	0	0	100	100	0	-	-	-	Yes	-	-						1	13	20	No	0		24	00:24:00
2021-06-30	387	F	1930-02-20	91	Non	No	No	No	No	0	46	No	No	No	0	2016-09-21 06:00:00	1	STEMI	811	1157		n/a	2016-09-21 09:18:43	198.717	0	1-49	1-49	75-94	100	0	-	-	-	-	-	Yes					1	1	31	-	No	0		36	00:36:00
2021-06-30	381	F	1933-07-14	88	Non	Yes	No	Yes	No	0	68	No	No	No	1	2016-09-17 10:30:00	0	NSTEMI	6	7		668	2016-09-21 17:58:17	6208.28	4	0	1-49	75-94	75-94	0	-	-	-	Yes	-	-						2	32	45	No	0		0
2021-06-30	388	M	1950-03-05	71	Current	Yes	Yes	Yes	No	0	66	No	No	No	0	2016-09-23 15:00:00	1	STEMI	repeat pt			n/a	2016-09-23 17:38:37	158.617	0	50-74	100	0	100	100	-	-	Yes	-	-	-						1	31	16	No	0		28	00:28:00
2021-06-30	389	F	1944-08-17	76	Ex	No	Unknown	Yes	No	0	107	Yes	No	Yes	3	2016-09-23 21:30:00	1	STEMI	451	4512		n/a	2016-09-24 04:04:44	394.733	1	50-74	100	50-74	75-94	50-74	-	-	Yes	-	-	-						1	32	24	No	0		32	00:32:00
2021-06-30	390	M	1975-07-27	45	Current	Yes	No	No	No	0	148	No	No	No	0	2016-09-24 13:00:00	1	STEMI	3656	6984		n/a	2016-09-24 20:25:44	445.733	0	0	100	0	0	0	-	-	Yes	-	-	-						1	31	20	No	0		93	01:33:00
2021-06-30	382	M	1935-05-02	86	Current	No	No	Yes	No	0	68	No	No	No	3	2016-09-18 09:00:00	1	NSTEMI	257	688		n/a	2016-09-25 19:54:10	10734.2	7	0	100	1-49	75-94	75-94	-	-	Yes	-	-	-						2	31	54	No	0		0
2021-06-30	392	F	1930-01-30	91	Ex	No	Yes	No	No	0	33	No	No	No	0	2016-09-27 21:30:00	1	STEMI	3008	4196		n/a	2016-09-28 02:16:03	286.05	1	0	1-49	75-94	75-94	100	-	-	-	-	Yes	-						1	32	14	No	0		29	00:29:00
2021-06-30	393	M	1954-06-02	67	Ex	No	No	No	No	0	108	Yes	No	Yes	3	2016-09-28 08:30:00	1	STEMI	170	170		n/a	2016-09-28 11:03:58	153.967	0	0	1-49	75-94	100	75-94	-	-	-	-	-	Yes				1		0	0	-	No	0		31	00:31:00
2021-06-30	391	M	1940-08-03	80	Ex	No	No	Yes	No	0	61	No	No	No	3	2016-09-27 10:30:00	1	NSTEMI	963	8285		n/a	2016-09-28 14:47:53	1697.88	1	1-49	95-99	50-74	50-74	75-94	-	-	Yes	-	Yes	-						2	13	19	No	0		0
2021-06-30	394	F	1961-03-22	60	Ex	Yes	Yes	No	No	0	91	No	No	No	0	2016-09-28 20:00:00	1	STEMI	11	473		n/a	2016-09-29 02:32:15	392.25	1	0	1-49	1-49	100	0	-	-	-	-	-	Yes						1	13	19	No	0		24	00:24:00
2021-06-30	395	F	1960-02-12	61	Current	Yes	Yes	Yes	No	0	113	No	No	No	0	2016-09-29 11:00:00	1	STEMI	346	2826		n/a	2016-09-29 13:41:40	161.667	0	0	0	1-49	100	0	-	-	-	-	-	Yes						2	13;31	38	No	0		22	00:22:00
2021-06-30	399	M	1961-06-16	60	Current	Yes	Unknown	Unknown	No	0	97	No	No	No	0	2016-10-01 22:30:00	3	NSTEMI	2572	>10000		n/a	2016-10-02 18:12:09	1182.15	1	0	100	75-94	0	50-74	-	-	Yes	-	-	-						1	31	24	No	0		0
2021-06-30	396	M	1954-03-31	67	Current	Yes	Yes	Yes	No	0	101	No	No	No	0	2016-10-01 01:30:00	3	NSTEMI	38	165		n/a	2016-10-03 11:57:50	3507.83	2	0	0	1-49	1-49	100	-	-	-	-	Yes	-						1	13	19	No	0		0
2021-06-30	401	M	1956-11-18	64	Ex	No	Yes	Yes	No	0	111	Yes	No	Yes	0	2016-10-03 12:00:00	2	NSTEMI	7	7		n/a	2016-10-04 12:35:16	1475.27	1	1-49	75-94	1-49	1-49	50-74	-	Yes unprotected	Yes	-	Yes	-						4	13	30	No	0		0
2021-06-30	400	M	1938-10-30	82	Current	No	No	Yes	No	0	77	No	Yes	No	0	2016-10-02 09:00:00	0	NSTEMI	62	278		n/a	2016-10-04 12:36:46	3096.77	2	95-99	50-74	50-74	100	75-94	-	Yes protected	-	-	-	-				1		0	0	-	No	0		0
2021-06-30	404	F	1967-04-25	54	Current	Yes	Yes	No	No	0	123	No	No	No	0	2016-10-04 23:30:00	1	STEMI	91	1312		n/a	2016-10-05 02:37:22	187.367	1	0	1-49	0	100	1-49	-	-	-	-	-	Yes						1	13	33	No	0		67	01:07:00
2021-06-30	403	F	1942-01-03	79	Ex	No	Yes	Yes	No	0	44	No	No	No	0	2016-10-04 14:30:00	1	STEMI	103	8013		n/a	2016-10-05 12:34:49	1324.82	1	75-94	1-49	1-49	100	1-49	-	-	-	-	-	Yes						2	31	66	No	0		39	00:39:00
2021-06-30	406	F	1965-10-23	55	Current	No	No	No	No	0	89	No	No	No	0	2016-10-05 16:00:00	1	STEMI	205	>10000		n/a	2016-10-05 19:05:17	185.283	0	0	0	1-49	100	1-49	-	-	-	-	-	Yes						1	13	24	No	0		28	00:28:00
2021-06-30	408	M	1960-02-01	61	Current	No	Yes	No	No	0	57	No	No	No	0	2016-10-07 06:15:00	1	STEMI	6969	3824		n/a	2016-10-07 09:24:00	189	0	0	1-49	0	100	0	-	-	-	-	-	Yes						1	13	36	No	0		23	00:23:00
2021-06-30	402	M	1963-02-27	58	Ex	No	No	No	No	0	119	No	No	No	0	2016-10-03 13:00:00	0	NSTEMI	8	8		n/a	2016-10-07 14:32:40	5852.67	4	0	1-49	1-49	75-94	1-49	-	-	-	-	-	Yes						1	31	24	No	0		0
2021-06-30	409	M	1933-03-14	88	Non	No	No	Yes	Yes	0	50	No	No	No	0	2016-10-08 13:15:00	1	STEMI	238	385		n/a	2016-10-08 15:41:31	146.517	0	0	75-94	75-94	100	1-49	-	-	-	-	-	Yes						2	31	44	No	0		21	00:21:00
2021-06-30	407	M	1974-07-12	47	Current	No	Yes	Yes	No	0	148	Yes	Yes	Yes	0	2016-10-06 10:00:00	2	NSTEMI	20	935		n/a	2016-10-09 10:56:47	4376.78	3	1-49	1-49	100	0	1-49	-	-	-	Yes	-	-						0	0	20	Yes	0		0
2021-06-30	397	M	1954-05-14	67	Non	No	Yes	No	No	0	84	No	Yes	Yes	0	2016-10-01 10:00:00	3	NSTEMI	9	9		n/a	2016-10-10 10:45:50	13005.8	9	0	100	0	75-94	100	Yes	-	-	-	-	Yes						1	13	33	No	0		0
2021-06-30	405	M	1957-10-05	63	Non	Unknown	Unknown	Unknown	No	0	93	Yes	No	Yes	0	2016-10-05 09:00:00	0	NSTEMI	77	581		n/a	2016-10-11 12:40:39	8860.65	6	0	0	75-94	0	0	-	-	-	Yes	-	-						1	31	20	Yes	0		0
2021-06-30	411	M	1935-11-30	85	Ex	No	No	No	No	0	66	No	No	No	0	2016-10-11 18:00:00	1	STEMI	12	5791		n/a	2016-10-11 21:39:41	219.683	0	0	0	0	0	100	-	-	-	-	Yes	-						1	31	20	No	0		89	01:29:00
2021-06-30	410	M	1952-12-09	68	Ex	No	Yes	Yes	No	0	161	Yes	No	Yes	0	2016-10-11 14:00:00	3	NSTEMI	26	28		n/a	2016-10-13 17:43:01	3103.02	2	0	0	75-94	1-49	1-49	-	-	-	Yes	-	-						0	0	-	Yes	0		0
2021-06-30	413	M	1950-12-18	70	Current	Yes	Yes	Yes	No	0	102	No	No	No	2	2016-10-13 21:00:00	1	STEMI	247	3116		n/a	2016-10-14 03:20:56	380.933	1	1-49	1-49	100	1-49	0	-	-	-	Yes	-	-						1	13	33	No	0		50	00:50:00
2021-06-30	415	M	1955-12-25	65	Current	No	Yes	Yes	No	0	117	No	No	No	0	2016-10-14 03:00:00	1	STEMI	74	74		n/a	2016-10-14 05:33:23	153.383	0	0	1-49	75-94	100	0	-	-	-	-	-	Yes						2	13;31	52	No	12		27	00:27:00
2021-06-30	412	M	1930-03-28	91	Ex	No	Yes	Yes	No	0	50	No	No	No	0	2016-10-13 00:15:00	4	NSTEMI	28	51		n/a	2016-10-14 18:02:37	2507.62	1	0	75-94	1-49	75-94	75-94	-	-	Yes	-	Yes	-						4	10;13	33	No	0		0
2021-06-30	414	M	1961-08-09	59	Current	No	No	No	No	0	80	No	No	No	0	2016-10-13 22:00:00	1	STEMI	15	2456		n/a	2016-10-14 19:02:02	1262.03	1	1-49	100	75-94	75-94	0	-	Yes unprotected	Yes	Yes	-	-						3	31	52	No	0		34	00:34:00
2021-06-30	417	M	1937-11-15	83	Ex	Yes	Yes	No	No	0	57	No	No	No	0	2016-10-17 08:45:00	2	NSTEMI	19	91		n/a	2016-10-17 11:12:51	147.85	0	1-49	75-94	1-49	1-49	100	-	-	Yes	-	-	-						1	13	29		0		0
2021-06-30	419	M	1966-07-20	54	Ex	Yes	No	No	No	0	186	No	No	No	0	2016-10-18 03:00:00	1	STEMI	275	755		n/a	2016-10-18 07:50:53	290.883	0	0	0	0	1-49	100	-	-	-	-	Yes	-						1	32	33	No	0		38	00:38:00
2021-06-30	421	F	1976-01-17	45	Current	No	Yes	Yes	No	0	97	No	No	No	0	2016-10-18 12:09:00	1	STEMI	103	896	1	n/a	2016-10-18 17:14:06	305.1	0	0	100	0	0	0	-	-	Yes	-	-	-						1	13	24	No	0		47	00:47:00
2021-06-30	420	M	1959-09-20	61	Non	No	No	No	No	0	89	No	No	No	0	2016-10-18 10:00:00	3	NSTEMI	42	81		n/a	2016-10-18 20:22:20	622.333	0	0	95-99	0	1-49	0	-	-	Yes	-	-	-						1	13	19	No	0		0
2021-06-30	424	M	1932-05-13	89	Unknown	Unknown	Yes	Yes	No	0	38	No	No	No	2	2016-10-18 20:00:00	0	NSTEMI	120	208		n/a	2016-10-19 11:59:45	959.75	1	0	75-94	0	0	0	-	-	Yes	-	-	-						1	32	14	No	0		0
2021-06-30	425	M	1951-10-23	69	Ex	No	No	No	No	0	112	No	No	No	0	2016-10-19 04:00:00	1	STEMI	2505	7422		1032	2016-10-19 22:30:55	1110.92	0	50-74	0	100	0	1-49	-	-	-	Yes	-	-						1	1	-	No	0		48	00:48:00
2021-06-30	427	M	1965-11-16	55	Non	No	No	No	No	0	106	Yes	No	Yes	0	2016-10-19 21:00:00	1	STEMI	1230	>10000		n/a	2016-10-20 00:23:09	203.15	1	0	0	100	0	1-49	-	-	-	Yes	-	-						1	1	24	No	0		38	00:38:00
2021-06-30	416	M	1968-09-12	52	Non	No	Yes	Yes	No	0	198	No	No	No	2	2016-10-16 09:00:00	0	NSTEMI	12	15		n/a	2016-10-20 17:14:56	6254.93	4	0	1-49	0	95-99	1-49	-	-	-	-	-	Yes						1	13	36	No	0		0
2021-06-30	426	M	1939-02-07	82	Ex	No	Yes	No	No	0	57	No	No	No	0	2016-10-19 15:00:00	3	NSTEMI	27	29		n/a	2016-10-20 19:00:04	1680.07	1	0	0	95-99	0	0	-	-	-	Yes	-	-						1	13	19	No	0		0
2021-06-30	431	M	1943-04-11	78	Ex	No	No	Yes	No	0	54	Yes	No	Yes	2	2016-10-23 17:00:00	1	STEMI	296	1235		n/a	2016-10-24 02:53:32	593.533	1	0	1-49	100	1-49	1-49	-	-	-	Yes	-	-						0	0	14	Yes	0		89	01:29:00
2021-06-30	428	M	1953-03-28	68	Current	Yes	No	No	No	0	73	No	No	No	0	2016-10-20 10:00:00	2	NSTEMI	17	411		n/a	2016-10-24 13:19:02	5959.03	4	0	0	0	95-99	0	-	-	-	-	-	Yes						1	39	38	No	0		0
2021-06-30	432	M	1934-11-16	86	Ex	No	Yes	Yes	No	0	67	No	No	No	0	2016-10-24 11:30:00	1	STEMI	119	2288		n/a	2016-10-25 04:39:11	1029.18	1	0	95-99	75-94	0	75-94	-	-	Yes	-	-	-						1	31	16	No	0		160	02:40:00
2021-06-30	422	M	1929-04-05	92	Non	No	No	No	No	0	35	No	No	No	0	2016-10-18 15:00:00	4	NSTEMI	53	59		n/a	2016-10-25 13:16:19	9976.32	7	0	75-94	95-99	0	75-94	-	-	Yes	Yes	Yes	-						3	10	56	No	0		0
2021-06-30	433	M	1954-03-15	67	Current	Yes	Yes	Yes	No	0	168	No	No	No	3	2016-10-26 09:30:00	1	STEMI	25	229		n/a	2016-10-26 11:21:57	111.95	0	0	0	1-49	100	0	-	-	-	-	-	Yes						1	31	16	No	0		30	00:30:00
2021-06-30	423	F	1957-06-14	64	Current	Yes	No	Yes	No	0	82	No	No	No	0	2016-10-18 17:00:00	3	NSTEMI	122	134		n/a	2016-10-27 10:56:33	12596.6	9	0	50-74	0	100	0	-	-	-	-	-	Yes						2	31	48	No	0		0
2021-06-30	430	M	1975-01-24	46	Non	No	No	No	No	0	73	Yes	No	Yes	0	2016-10-23 09:00:00	2	NSTEMI	719	719		1066	2016-10-27 18:06:12	6306.2	4	75-94	50-74	75-94	1-49	1-49	-	Yes unprotected	-	Yes	-	-						3	39	38	No	0		0
2021-06-30	436	M	1943-10-20	77	Non	No	Yes	Yes	No	0	81	No	No	No	0	2016-10-28 08:30:00	1	STEMI	191	1223		n/a	2016-10-28 11:52:19	202.317	0	0	75-94	95-99	0	1-49	-	-	Yes	Yes	-	-						1	31	38	No	0		63	01:03:00
2021-06-30	418	M	1944-05-05	77	Current	No	No	Yes	Yes	0	61	Yes	No	Yes	0	2016-10-17 16:00:00	2	NSTEMI	33	354		736	2016-10-28 13:08:25	15668.4	11	95-99	1-49	0	100	75-94	-	Yes unprotected	-	-	Yes	-						2	31	40	No	0		0
2021-06-30	434	F	1946-10-24	74	Current	No	Yes	Yes	No	0	89	No	No	No	2	2016-10-27 02:00:00	0	NSTEMI	377	377		n/a	2016-10-28 16:46:59	2326.98	1	0	0	0	75-94	75-94	-	-	-	-	Yes	Yes						2	31	16	No	0		0
2021-06-30	435	M	1945-01-03	76	Ex	No	No	No	No	0	98	No	No	No	2	2016-10-28 08:00:00	3	NSTEMI	36	211		n/a	2016-10-31 11:19:02	4519.03	3	0	1-49	75-94	50-74	0	-	-	-	Yes	-	-						2	31	44	No	0		0
2021-06-30	429	M	1943-07-05	78	Ex	No	No	Yes	No	2	19	No	No	No	3	2016-10-22 06:00:00	3	NSTEMI		246		3171	2016-10-31 16:06:41	13566.7	9	0	75-94	100	0	0	-	-	Yes	Yes	-	-						2	31	70	No	0		0
2021-06-30	439	M	1955-10-14	65	Ex	Unknown	Unknown	Yes	No	0	155	No	No	No	0	2016-11-01 04:00:00	1	STEMI	859	4378		n/a	2016-11-01 09:55:19	355.317	0	0	0	0	95-99	0	-	-	-	-	-	Yes						5	31	38	Yes	0		22	00:22:00
2021-06-30	440	M	1957-12-15	63	Ex	No	No	No	No	0	58	No	No	No	0	2016-11-01 06:30:00	3	NSTEMI	103	103		n/a	2016-11-01 11:44:42	314.7	0	0	1-49	95-99	0	0	-	-	-	Yes	-	-						2	10	16	No	0		0
2021-06-30	438	M	1936-04-05	85	Ex	No	Yes	No	No	0	73	No	No	No	2	2016-10-30 16:00:00	1	STEMI	3989	4885		n/a	2016-11-01 16:18:17	2898.28	2	0	50-74	1-49	100	75-94	-	-	-	-	-	Yes						1	13	19	No	0		35	00:35:00
2021-06-30	442	M	1955-03-11	66	Current	No	No	Yes	No	0	112	No	No	No	0	2016-11-02 13:40:00	1	STEMI	1320	1320	1	n/a	2016-11-02 15:32:59	112.983	0	0	100	0	1-49	1-49	-	-	Yes	-	-	-						1	31	16	No	0		21	00:21:00
2021-06-30	398	M	1944-11-11	76	Ex	Yes	Yes	Yes	Yes	0	69	Yes	Yes	No	0	2016-10-01 10:00:00	2	NSTEMI	15	88		n/a	2016-11-03 12:31:27	47671.5	33	0	0	1-49	95-99	95-99	-	-	-	-	Yes	-						1	31	20	No	0		0
2021-06-30	437	F	1932-12-30	88	Non	No	Yes	Yes	No	0	61	No	No	No	2	2016-10-29 08:00:00	2	NSTEMI	48	48		n/a	2016-11-03 15:59:34	7679.57	5	95-99	95-99	0	0	95-99	-	Yes unprotected	Yes	-	Yes	-						2	27;31	18	No	0		0
2021-06-30	443	M	1957-04-01	64	Ex	No	No	No	No	0	96	Yes	No	Yes	0	2016-11-04 19:00:00	0	NSTEMI	<5	<5		n/a	2016-11-07 12:42:09	3942.15	3	0	75-94	0	1-49	0	-	-	Yes	-	-	-						1	31	38	No	0		0
2021-06-30	441	M	1939-06-22	82	Ex	No	Yes	Yes	No	0	101	Yes	Yes	No	2	2016-11-02 09:00:00	2	NSTEMI	48	59		n/a	2016-11-07 12:46:23	7426.38	5	0	75-94	75-94	100	100	-	-	Yes	Yes	-	-						3	13;31	50	No	0		0
2021-06-30	445	F	1945-12-11	75	Ex	No	Yes	Yes	No	0	62	No	No	No	0	2016-11-07 07:30:00	1	NSTEMI	29	29		n/a	2016-11-08 12:29:34	1739.57	1	0	0	1-49	95-99	1-49	-	-	-	-	-	Yes						1	31	20	No	0		0
2021-06-30	444	M	1948-12-25	72	Ex	No	Yes	Yes	No	0	98	No	Yes	Yes	3	2016-11-05 14:30:00	0	NSTEMI	No record	0		n/a	2016-11-08 19:09:30	4599.5	3	0	75-94	75-94	50-74	75-94	-	-	-	-	Yes	-						3	31	68	No	0		0
2021-06-30	446	M	1942-11-15	78	Non	No	No	No	No	0	93	Unknown	No	No	0	2016-11-09 09:30:00	1	STEMI	3107	>10000		n/a	2016-11-09 14:05:56	275.933	0	1-49	95-99	100	75-94	75-94	-	-	Yes	Yes	Yes	-						2	10	24	No	0		41	00:41:00
2021-06-30	448	M	1979-01-07	42	Current	Yes	Unknown	No	No	0	133	No	No	No	0	2016-11-09 17:30:00	1	STEMI	51	>10000		n/a	2016-11-09 21:17:10	227.167	0	0	0	1-49	100	0	-	-	-	-	-	Yes						1	10	24	No	0		37	00:37:00
2021-06-30	449	M	1957-07-17	63	Ex	No	Yes	No	No	0	71	No	No	No	0	2016-11-09 17:53:00	4	NSTEMI	10	24		n/a	2016-11-09 21:42:40	229.667	0	0	0	75-94	0	0	-	-	-	Yes	-	-						1	13	24	No	0		0
2021-06-30	451	F	1935-08-17	85	Ex	No	Yes	Yes	Yes	0	62	No	No	No	0	2016-11-10 13:15:00	1	STEMI	157	176		237	2016-11-10 15:06:03	111.05	0	0	75-94	75-94	1-49	1-49	-	-	Yes	Yes	-	-						2	99	18	No	0		1202	20:02:00
2021-06-30	452	M	1938-01-05	83	Unknown	No	No	No	No	0	54	No	No	No	0	2016-11-10 13:50:00	1	STEMI	1041	>10000		n/a	2016-11-10 16:35:52	165.867	0	0	100	1-49	0	1-49	-	-	Yes	-	-	-						1	31	24	No	0		28	00:28:00
2021-06-30	447	F	1927-01-18	94	Non	Yes	Yes	Yes	No	0	36	Yes	No	Yes	0	2016-11-09 10:00:00	3	NSTEMI	1168	1168		448	2016-11-11 16:12:00	3252	2	0	0	1-49	1-49	95-99	-	-	-	-	Yes	-						1	31	16	No	0		0
2021-06-30	450	M	1958-11-09	62	Ex	Yes	Yes	Yes	No	0	103	No	No	No	2	2016-11-09 20:00:00	4	NSTEMI	897	897		85	2016-11-14 11:31:26	6691.43	5	0	0	75-94	1-49	95-99	-	-	-	Yes	Yes	-						2	13	43	Yes	0		0
2021-06-30	453	M	1941-10-03	79	Ex	No	Yes	Yes	No	0	98	No	No	No	2	2016-11-14 07:00:00	1	STEMI	353	5714		n/a	2016-11-14 14:47:19	467.317	0	0	0	1-49	100	0	-	-	-	-	-	Yes					1	3	13	91	No	0		27	00:27:00
2021-06-30	457	F	1946-11-14	74	Non	Yes	No	No	No	0	51	No	No	No	0	2016-11-14 14:30:00	1	STEMI	12	20		n/a	2016-11-14 16:27:03	117.05	0	0	1-49	1-49	100	1-49	-	-	-	-	-	Yes						1	31	38	No	0		40	00:40:00
2021-06-30	456	M	1967-02-04	54	Current	No	Yes	Yes	No	0	98	No	No	No	3	2016-11-14 13:11:00	1	STEMI	2491	2491		n/a	2016-11-14 19:56:20	405.333	0	0	1-49	75-94	100	100	-	-	-	Yes	-	Yes						1	13	33	No	0		88	01:28:00
2021-06-30	455	F	1959-09-02	61	Current	Yes	Yes	Yes	No	0	195	No	No	No	0	2016-11-14 12:30:00	2	NSTEMI	142	155		n/a	2016-11-15 12:26:04	1436.07	1	0	0	1-49	75-94	0	-	-	-	-	-	Yes						1	10	38	No	0		0
2021-06-30	454	M	1966-03-07	55	Current	No	Yes	Yes	No	0	258	Yes	No	Yes	3	2016-11-14 07:30:00	2	NSTEMI	13	127		n/a	2016-11-15 13:41:25	1811.42	1	0	75-94	1-49	75-94	1-49	-	-	Yes	-	-	Yes						1	32	18	No	0		0
2021-06-30	459	M	1946-08-18	74	Ex	No	Yes	No	No	0	73	Yes	No	Yes	0	2016-11-14 23:30:00	1	STEMI	39	124		n/a	2016-11-15 15:10:52	940.867	1	0	0	75-94	0	0	-	-	-	Yes	-	-						1	32	18	No	0		213	03:33:00
2021-06-30	460	M	1928-08-20	92	Non	No	Unknown	No	No	0	56	No	No	No	0	2016-11-15 15:05:00	1	STEMI	477	686		n/a	2016-11-15 17:25:29	140.483	0	1-49	1-49	100	1-49	1-49	-	-	-	Yes	-	-						2	32	55	No	0		432	07:12:00
2021-06-30	462	F	1937-12-21	83	Non	Yes	No	Yes	No	0	43	No	No	No	2	2016-11-17 17:00:00	2	NSTEMI	309	2816		n/a	2016-11-18 12:17:27	1157.45	1	0	0	0	100	1-49	-	-	-	-	-	Yes						1	31	16	No	0		0
2021-06-30	461	F	1932-10-03	88	Ex	No	Yes	No	No	0	61	No	No	No	0	2016-11-16 08:00:00	2	NSTEMI	116	152		n/a	2016-11-18 15:08:06	3308.1	2	0	95-99	1-49	50-74	75-94	-	-	Yes	-	-	-			1		1	2	31	50	No	0		0
2021-06-30	463	M	1950-05-15	71	Ex	No	No	No	No	0	74	No	No	No	0	2016-11-18 13:00:00	1	STEMI	26	1211		n/a	2016-11-18 18:17:19	317.317	0	0	0	0	95-99	0	-	-	-	-	-	Yes						1	31	16	No	0		19	00:19:00
2021-06-30	464	M	1941-06-14	80	Ex	No	Yes	No	No	0	45	Yes	No	Yes	2	2016-11-20 08:45:00	1	STEMI	60	193		n/a	2016-11-20 23:30:25	885.417	0	0	100	0	0	0	-	-	Yes	-	-	-						1	31	16	No	0		16	00:16:00
2021-06-30	466	F	1969-12-30	51	Non	Yes	Yes	Yes	No	0	92	Yes	No	Yes	3	2016-11-20 11:00:00	2	NSTEMI	17	17		n/a	2016-11-21 10:52:49	1432.82	1	0	1-49	1-49	50-74	75-94	-	-	-	-	Yes	-						1	13	9	No	0		0
2021-06-30	468	M	1963-10-11	57	Current	Yes	No	No	No	0	99	No	No	No	0	2016-11-21 11:30:00	1	STEMI	2290	3146		n/a	2016-11-21 13:39:17	129.283	0	0	50-74	0	100	1-49	-	-	-	-	-	Yes						1	13	36	No	12		16	00:16:00
2021-06-30	458	M	1942-07-21	78	Current	Yes	Yes	Yes	No	0	68	No	No	No	1	2016-11-14 18:30:00	2	NSTEMI	94	111		n/a	2016-11-21 15:32:09	9902.15	7	0	1-49	50-74	50-74	75-94	-	-	-	-	Yes	-						2	32	41	No	0		0
2021-06-30	469	M	1944-10-14	76	Ex	No	Yes	Yes	No	0	100	Yes	No	Yes	0	2016-11-21 13:40:00	1	STEMI	880	880		n/a	2016-11-21 15:41:36	121.6	0	0	50-74	1-49	100	100	-	-	-	-	Yes	-						3	13	20	No	0		421	07:01:00
2021-06-30	465	M	1955-11-07	65	Non	No	Yes	Yes	No	0	80	No	No	No	0	2016-11-20 09:30:00	0	NSTEMI	60	193		n/a	2016-11-22 15:03:14	3213.23	2	0	0	1-49	0	75-94	-	-	-	-	Yes	-						4	13	36	No	0		0
2021-06-30	472	M	1918-02-26	103	Non	No	No	Yes	No	0	42	No	No	No	0	2016-11-22 13:30:00	1	STEMI	n/a	0			2016-11-22 15:42:37	132.617	0	0	100	1-49	50-74	1-49	-	-	Yes	-	-	-						1	13	36	No	0		37	00:37:00
2021-06-30	473	M	1944-09-22	76	Current	No	Yes	Yes	No	0	104	No	No	No	0	2016-11-22 16:00:00	1	STEMI	86	1392		n/a	2016-11-22 19:39:29	219.483	0	0	100	1-49	1-49	0	-	-	Yes	-	-	-						1	31	24	No	0		21	00:21:00
2021-06-30	470	M	1947-07-28	73	Current	No	Yes	Yes	No	0	84	No	No	No	0	2016-11-21 18:00:00	3	NSTEMI	48	48		n/a	2016-11-24 12:53:36	4013.6	3	0	1-49	75-94	1-49	1-49	-	-	-	Yes	-	-						1	32	14	No	0		0
2021-06-30	476	M	1948-10-25	72	Current	No	No	Yes	No	0	88	No	No	No	0	2016-11-25 15:00:00	1	STEMI	1631	8494		2444	2016-11-25 21:09:15	369.25	0	0	0	1-49	100	0	-	-	-	-	-	Yes						2	31	32	No	0		46	00:46:00
2021-06-30	467	M	1976-01-15	45	Non	Yes	Yes	No	No	0	73	Yes	No	Yes	0	2016-11-21 03:00:00	0	NSTEMI	<5	<5		n/a	2016-11-28 11:37:26	10597.4	7	0	0	95-99	0	1-49	-	-	-	Yes	-	-						0	0	20	Yes	0		0
2021-06-30	471	M	1965-07-04	56	Non	Yes	No	Yes	No	0	86	Yes	Yes	Yes	0	2016-11-22 10:00:00	3	NSTEMI	99	99		n/a	2016-11-28 12:27:06	8787.1	6	0	0	0	75-94	100	Yes	-	-	-	Yes	Yes						4	13	52	No	0		0
2021-06-30	477	M	1965-02-25	56	Ex	Yes	Yes	Yes	No	0	71	No	No	No	2	2016-11-26 22:00:00	2	NSTEMI	95	145		n/a	2016-11-29 10:18:33	3618.55	3	0	50-74	1-49	75-94	50-74	-	-	-	-	-	Yes						2	31	20	No	0		0
2021-06-30	483	F	1943-05-23	78	Ex	Yes	Yes	Yes	No	0	43	No	No	No	0	2016-11-29 18:30:00	1	STEMI	37	2066		n/a	2016-11-29 23:38:02	308.033	0	0	0	1-49	100	0	-	-	-	-	-	Yes						1	10	38	No	0		32	00:32:00
2021-06-30	484	M	1978-05-29	43	Current	Yes	Unknown	Yes	No	0	77	No	No	No	0	2016-11-29 22:30:00	1	STEMI	1085	1085		n/a	2016-11-30 02:37:28	247.467	1	0	1-49	75-94	95-99	1-49	-	-	-	Yes	-	Yes						4	10	88	Yes	0		44	00:44:00
2021-06-30	480	M	1929-02-28	92	Non	No	Yes	Yes	No	0	51	Yes	Yes	No	0	2016-11-28 11:00:00	0	NSTEMI	16	16		592	2016-12-01 10:04:06	4264.1	3	0	1-49	75-94	50-74	1-49	-	-	-	Yes	-	-						1	32	16	No	0		0
2021-06-30	474	F	1957-03-16	64	Ex	Yes	Yes	Yes	No	0	77	No	No	No	0	2016-11-23 06:15:00	0	NSTEMI	16	32		34	2016-12-01 14:57:26	12042.4	8	0	0	0	95-99	0	-	-	-	-	-	Yes						1	10	20	No	0		0
2021-06-30	486	F	1966-04-18	55	Current	No	No	No	No	0	109	No	No	No	0	2016-12-02 05:00:00	1	STEMI	276	2162		203	2016-12-02 16:11:19	671.317	0	0	100	0	100	95-99	-	-	Yes	-	-	-						1	31	24	No	0		461	07:41:00
2021-06-30	488	M	1930-10-06	90	Non	No	Yes	Yes	No	0	44	Yes	No	Yes	0	2016-12-03 19:10:00	2	NSTEMI	27	84		n/a	2016-12-03 22:00:00	170	0	1-49	1-49	1-49	75-94	1-49	-	-	-	-	-	Yes						1	31	12	No	0		0
2021-06-30	487	F	1955-06-08	66	Non	No	Yes	Yes	No	0	79	No	No	No	2	2016-12-02 18:00:00	0	NSTEMI	21	44		n/a	2016-12-05 12:43:04	4003.07	3	0	0	1-49	75-94	0	-	-	-	-	-	Yes						1	32	24	No	0		0
2021-06-30	478	M	1948-03-18	73	Ex	No	No	Yes	No	2	42	No	No	No	3	2016-11-27 11:00:00	3	NSTEMI	569	569		n/a	2016-12-05 16:16:58	11837	8	1-49	95-99	0	1-49	1-49	-	-	Yes	-	-	-						3	13	77	No	0		0
2021-06-30	481	M	1963-11-18	57	Non	No	No	No	No	0	78	No	No	No	2	2016-11-28 19:30:00	1	NSTEMI	6173	6173		1049	2016-12-05 18:06:02	9996.03	7	0	100	75-94	1-49	1-49	-	-	Yes	Yes	-	-						1	10	28	No	0		0
2021-06-30	490	M	1961-02-28	60	Current	No	Yes	No	No	0	97	No	No	No	0	2016-12-04 14:00:00	0	NSTEMI	121	183		n/a	2016-12-05 19:45:37	1785.62	1	0	1-49	50-74	75-94	50-74	-	-	-	-	-	Yes						2	10	38	No	0		0
2021-06-30	489	M	1960-04-04	61	Current	No	No	No	No	0	104	No	No	No	2	2016-12-04 11:30:00	2	NSTEMI	16	16		n/a	2016-12-06 17:00:00	3210	2	0	0	1-49	0	100	-	-	-	-	Yes	-				1		0	0	-	No	0		0
2021-06-30	514	F	1937-04-19	84	Non	No	Yes	Yes	No	0	41	Yes	No	Yes	0	2016-12-25 14:00:00	2	NSTEMI	51	63		n/a	2016-12-06 17:47:38	-27132.4	#NUM!	1-49	75-94	75-94	95-99	1-49	-	-	-	-	-	Yes						1	31	24	No	0		0
2021-06-30	491	M	1948-08-17	72	Current	No	No	No	No	0	48	No	No	No	1	2016-12-06 19:20:00	2	NSTEMI	63	1763		n/a	2016-12-08 13:52:32	2552.53	2	0	0	1-49	100	1-49	-	-	-	-	-	Yes						2	32	45	No	0		0
2021-06-30	493	M	1942-04-18	79	Current	No	Unknown	No	No	0	45	No	No	No	0	2016-12-07 17:00:00	1	NSTEMI	5046	5222		651	2016-12-08 18:28:36	1528.6	1	0	1-49	100	50-74	0	-	-	-	Yes	-	-						2	31	42	No	0		0
2021-06-30	494	M	1956-11-07	64	Ex	Yes	No	Yes	No	0	73	No	No	No	2	2016-12-08 09:00:00	1	STEMI	864	1950		n/a	2016-12-08 18:41:45	581.75	0	0	0	0	0	100	-	-	-	-	Yes	-						2	31	66	No	6		81	01:21:00
2021-06-30	479	F	1942-09-15	78	Non	Yes	No	Yes	No	0	41	No	No	No	0	2016-11-28 01:00:00	3	NSTEMI	173	328		n/a	2016-12-09 17:42:03	16842	11	0	1-49	1-49	0	100	-	-	-	-	Yes	-						1	13	33	No	0		0
2021-06-30	495	M	1957-09-26	63	Current	Yes	No	No	No	0	104	No	No	No	0	2016-12-11 15:30:00	1	STEMI	3005	3448		n/a	2016-12-11 19:04:15	214.25	0	0	100	1-49	100	50-74	-	-	Yes	-	-	-						1	13	36	No	0		37	00:37:00
2021-06-30	492	M	1954-05-03	67	Non	Yes	Yes	Yes	No	0	105	No	No	No	0	2016-12-07 12:00:00	2	NSTEMI	59	59		n/a	2016-12-13 13:00:18	8700.3	6	50-74	100	75-94	95-99	75-94	-	Yes unprotected	Yes	Yes	-	-						3	31	28	No	0		0
2021-06-30	482	F	1950-10-06	70	Ex	No	No	Yes	No	0	71	No	No	No	0	2016-11-29 10:00:00	2	NSTEMI	No record	0		n/a	2016-12-13 17:54:30	20634.5	14	75-94	75-94	1-49	1-49	1-49	-	Yes unprotected	Yes	-	-	-						1	13	24	No	0		0
2021-06-30	497	F	1934-08-20	86	Non	Unknown	Yes	Yes	No	0	40	No	No	No	0	2016-12-14 15:00:00	1	STEMI	648	5674		n/a	2016-12-14 20:53:48	353.8	0	0	95-99	50-74	100	75-94	-	-	-	-	-	Yes						2	13	24	No	0		44	00:44:00
2021-06-30	496	F	1950-03-20	71	Non	Yes	No	Yes	No	0	122	Yes	Yes	Yes	3	2016-12-13 11:00:00	3	NSTEMI	16	16		n/a	2016-12-15 17:59:05	3299.08	2	75-94	95-99	0	0	100	-	Yes unprotected	Yes	-	-	-						1	31	20	No	0		0
2021-06-30	501	M	1962-06-19	59	Non	Yes	No	No	No	0	110	No	No	No	0	2016-12-17 15:50:00	1	STEMI	45	5695		n/a	2016-12-17 17:44:05	114.083	0	0	0	100	0	0	-	-	-	Yes	-	-						1	31	20	No	0		34	00:34:00
2021-06-30	485	M	1942-11-30	78	Ex	No	No	Yes	No	3	18	No	No	No	3	2016-12-01 12:30:00	2	NSTEMI	1227	7083		n/a	2016-12-19 11:43:33	25873.5	18	0	75-94	75-94	75-94	75-94	-	-	Yes	-	Yes	Yes						5	31;32	51	No	0		0
2021-06-30	503	M	1940-06-22	81	Ex	Yes	No	Yes	No	0	35	Yes	No	No	2	2016-12-19 08:00:00	1	NSTEMI	25	674		913	2016-12-19 13:31:54	331.9	0	0	100	100	50-74	50-74	-	-	Yes	-	-	-				1		0	0	-	No	0		0
2021-06-30	498	M	1950-11-23	70	Ex	Yes	Yes	Yes	No	0	114	No	No	Yes	0	2016-12-14 16:30:00	0	NSTEMI	8	42		n/a	2016-12-19 14:06:07	7056.12	5	1-49	75-94	1-49	1-49	1-49	-	-	Yes	-	-	-						1	10	20	No	0		0
2021-06-30	499	F	1964-12-02	56	Non	Yes	No	Yes	No	0	142	No	No	No	2	2016-12-15 20:00:00	3	NSTEMI	636	636		n/a	2016-12-19 16:40:06	5560.1	4	0	0	0	100	0	-	-	-	-	-	Yes						1	13	24	No	0		0
2021-06-30	504	F	1950-08-06	70	Current	Yes	Yes	No	No	0	90	No	No	No	0	2016-12-19 13:30:00	0	NSTEMI	45	203		n/a	2016-12-19 18:38:02	308.033	0	0	1-49	75-94	1-49	1-49	-	-	-	Yes	-	-						1	10	28	No	0		0
2021-06-30	502	M	1930-10-14	90	Ex	No	Yes	Yes	Yes	0	31	Yes	No	Yes	3	2016-12-18 12:30:00	3	NSTEMI	52	226		837	2016-12-20 12:50:24	2900.4	2	0	1-49	0	75-94	0	-	-	-	-	-	Yes						1	32	24	No	0		0
2021-06-30	505	M	1964-08-11	56	Non	No	Yes	Yes	No	0	107	Yes	No	Yes	0	2016-12-20 08:30:00	3	NSTEMI	51	113		n/a	2016-12-20 17:40:06	550.1	0	0	50-74	95-99	1-49	1-49	-	-	-	Yes	-	-						1	13	24	No	0		0
2021-06-30	507	M	1951-04-16	70	Ex	No	No	No	No	0	76	No	No	No	2	2016-12-21 06:30:00	1	STEMI	59	1288		n/a	2016-12-21 09:53:21	203.35	0	0	0	1-49	100	75-94	-	-	-	-	Yes	Yes						3	31	38	No	0		13	00:13:00
2021-06-30	509	M	1957-12-12	63	Current	No	Yes	Yes	No	0	104	No	No	No	0	2016-12-21 16:00:00	1	STEMI	76	869		n/a	2016-12-21 17:09:26	69.4333	0	0	1-49	1-49	100	1-49	-	-	-	-	-	Yes						2	31	44	No	0		424	07:04:00
2021-06-30	508	M	1966-02-11	55	Current	Yes	Yes	Yes	No	0	99	Yes	No	Yes	0	2016-12-21 11:00:00	1	STEMI	85	2695		n/a	2016-12-21 19:07:51	487.85	0	0	100	0	1-49	0	-	-	Yes	-	-	-						2	31	66	No	0		49	00:49:00
2021-06-30	500	F	1946-01-05	75	Non	No	No	Yes	No	4	16	Yes	No	Yes	3	2016-12-16 12:30:00	3	NSTEMI	452	452		17726	2016-12-22 11:31:58	8581.97	6	0	75-94	1-49	1-49	75-94	-	-	Yes	-	Yes	-						2	10	16	No	0		0
2021-06-30	510	F	1944-05-10	77	Current	No	No	No	No	0	61	No	No	No	0	2016-12-23 09:30:00	1	STEMI	3065	9752		n/a	2016-12-23 12:16:46	166.767	0	1-49	100	1-49	50-74	50-74	-	-	Yes	-	Yes	-						3	10;13	26	No	0		35	00:35:00
2021-06-30	475	M	1946-01-17	75	Non	No	Unknown	Yes	No	2	25	Yes	No	No	2	2016-11-25 08:00:00	2	NSTEMI	365	494		n/a	2016-12-23 12:53:29	40613.5	28	75-94	0	95-99	100	0	-	Yes unprotected	-	Yes	-	-						2	31;40	12	No	0		0
2021-06-30	511	F	1933-02-09	88	Non	No	No	No	No	0	67	No	No	No	0	2016-12-24 09:00:00	4	NSTEMI	698	2152		n/a	2016-12-24 18:43:51	583.85	0	0	95-99	50-74	1-49	1-49	-	-	Yes	-	-	-						1	31	16		0		0
2021-06-30	512	M	1963-11-09	57	Current	No	No	No	No	0	142	No	No	No	0	2016-12-25 05:00:00	1	STEMI	614	2735		n/a	2016-12-25 09:14:34	254.567	0	1-49	100	1-49	50-74	1-49	-	-	Yes	-	-	-						2	10	36		0		46	00:46:00
2021-06-30	513	M	1965-11-20	55	Unknown	Unknown	No	Yes	No	0	105	No	No	No	0	2016-12-25 09:00:00	1	STEMI	81	10000		n/a	2016-12-25 17:02:30	482.5	0	0	100	1-49	100	1-49	-	-	Yes	-	-	-						3	31	28	No	0		106	01:46:00
2021-06-30	517	M	1944-06-07	77	Current	Yes	Yes	Yes	No	0	92	Yes	No	Yes	0	2016-12-26 22:00:00	1	STEMI	189	2016		n/a	2016-12-27 04:26:22	386.367	1	0	50-74	75-94	100	1-49	-	-	-	-	-	Yes						3	31	104	No	0		63	01:03:00
2021-06-30	518	M	1941-06-24	80	Non	No	No	Yes	No	0	71	No	No	No	0	2016-12-27 11:32:00	0	NSTEMI	54	204	1	n/a	2016-12-27 19:17:34	465.567	0	75-94	75-94	75-94	75-94	1-49	-	Yes unprotected	Yes	Yes	-	Yes						8	10;13	38	No	0		0
2021-06-30	516	M	1991-04-19	30	Current	No	No	No	No	0	76	No	No	No	0	2016-12-26 08:30:00	2	NSTEMI	120	240		n/a	2016-12-28 10:48:22	3018.37	2	0	75-94	0	0	0	-	-	Yes	-	-	-						1	13	29	No	0		0
2021-06-30	515	M	1934-07-10	87	Ex	No	Yes	No	No	0	63	No	No	Yes	1	2016-12-25 21:00:00	2	NSTEMI	158	179		n/a	2016-12-28 11:50:39	3770.65	3	0	1-49	1-49	75-94	1-49	-	-	-	-	-	Yes						3	10	60	No	0		0
2021-06-30	519	M	1950-08-15	70	Ex	No	No	Yes	No	2	25	No	No	No	0	2016-12-30 11:00:00	1	STEMI	7103	6270		n/a	2016-12-30 14:47:49	227.817	0	0	1-49	95-99	100	100	-	-	-	-	Yes	Yes						3	13;31	32	No	0		72	01:12:00
2021-06-30	520	F	1940-05-24	81	Ex	No	Yes	No	No	0	37	Yes	No	No	0	2016-12-30 14:30:00	2	NSTEMI	16	18		1378	2017-01-03 19:16:30	6046.5	4	0	1-49	75-94	1-49	75-94	-	-	-	Yes	Yes	-			1			2	13	24	No	0		0
2021-06-30	523	M	1944-09-14	76	Ex	No	No	No	No	0	70	No	No	No	0	2017-01-05 09:50:00	1	STEMI	76	165		n/a	2017-01-05 11:55:32	125.533	0	0	0	95-99	0	0	-	-	-	Yes	-	-						2	31	24	No	0	no	26	00:26:00
2021-06-30	521	F	1936-04-02	85	Current	No	No	Yes	No	0	49	Yes	No	Yes	2	2017-01-03 22:00:00	2	NSTEMI	176	189		n/a	2017-01-06 13:54:29	3834.48	3	0	75-94	0	0	95-99	-	-	Yes	-	Yes	-						2	31	16	No	0		0
2021-06-30	525	M	1976-10-07	44	Current	Yes	Yes	No	No	0	110	No	No	No	0	2017-01-06 12:00:00	3	NSTEMI	127	795		n/a	2017-01-06 22:01:34	601.567	0	0	0	50-74	0	95-99	-	-	-	-	Yes	-						1	13	33	No	0		0
2021-06-30	526	M	1974-02-26	47	Current	Yes	No	No	No	0	120	No	No	No	0	2017-01-08 05:00:00	1	STEMI	5552	3368		626	2017-01-08 09:25:17	265.283	0	0	100	0	0	0	-	-	Yes	-	-	-						1	31	16	No	0		88	01:28:00
2021-06-30	528	M	1939-06-14	82	Non	No	No	No	No	0	58	No	No	No	0	2017-01-10 09:30:00	3	NSTEMI	177	577		n/a	2017-01-11 14:19:39	1729.65	1	0	75-94	0	0	0	-	-	Yes	-	-	-						1	31	16	No	0		0
2021-06-30	530	M	1956-06-04	65	Current	No	Yes	Yes	No	0	150	No	No	No	1	2017-01-12 01:00:00	1	STEMI	1445	3093		n/a	2017-01-12 07:12:28	372.467	0	1-49	1-49	1-49	100	0	-	-	-	-	-	Yes						1	40	38	No	12		27	00:27:00
2021-06-30	529	F	1943-05-05	78	Non	Yes	No	Yes	No	0	70	No	No	No	0	2017-01-11 18:00:00	1	STEMI	216	2808		n/a	2017-01-12 19:02:38	1502.63	1	0	0	75-94	0	100	-	-	-	-	Yes	-						2	13	19	No	0		1167	19:27:00
2021-06-30	531	M	1960-12-01	60	Non	Yes	Yes	No	No	0	82	Yes	No	Yes	0	2017-01-12 21:00:00	1	STEMI	150	714		n/a	2017-01-13 01:20:27	260.45	1	0	75-94	0	1-49	95-99	-	-	Yes	-	Yes	-						2	13	28	No	0		136	02:16:00
2021-06-30	527	F	1936-05-20	85	Ex	Yes	No	Yes	No	0	81	No	No	No	0	2017-01-10 08:00:00	4	NSTEMI	54	49		n/a	2017-01-13 17:07:48	4867.8	3	0	0	0	0	75-94	-	-	-	-	Yes	-						1	32	14	No	0		0
2021-06-30	533	M	1938-11-06	82	Ex	No	Yes	No	No	0	34	No	No	No	0	2017-01-13 15:45:00	1	STEMI	36	308		n/a	2017-01-13 20:33:01	288.017	0	50-74	75-94	75-94	1-49	1-49	-	Yes unprotected	Yes	Yes	-	-						3	13	42	No	0		1337	22:17:00
2021-06-30	522	M	1955-12-13	65	Ex	Yes	No	Yes	No	0	107	No	No	No	0	2017-01-05 09:00:00	3	NSTEMI	62	?		n/a	2017-01-16 16:15:21	16275.4	11	0	50-74	1-49	50-74	100	-	-	-	-	Yes	-						2	31	36	No	0		0
2021-06-30	535	F	1957-10-22	63	Non	No	No	No	No	0	94	No	No	No	2	2017-01-17 10:30:00	1	NSTEMI	183	1240		n/a	2017-01-17 13:38:08	188.133	0	0	75-94	75-94	1-49	75-94	-	-	Yes	Yes	Yes	-						3	31	32	No	0		0
2021-06-30	532	F	1928-08-24	92	Unknown	No	No	Yes	No	0	46	Yes	No	No	0	2017-01-12 22:00:00	2	NSTEMI	49	102		n/a	2017-01-17 15:04:11	6784.18	5	75-94	95-99	1-49	100	50-74	-	Yes unprotected	-	-	-	-			1			2	32;99	28	No	0		0
2021-06-30	536	F	1931-03-12	90	Unknown	No	No	No	No	0	56	No	No	No	0	2017-01-17 11:00:00	1	STEMI	> 10000	>10000		n/a	2017-01-17 18:29:20	449.333	0	0	100	1-49	1-49	1-49	-	-	Yes	-	-	-						1	13	36	No	6		26	00:26:00
2021-06-30	537	M	1960-02-02	61	Ex	Yes	No	Yes	No	0	137	No	No	No	0	2017-01-17 17:00:00	1	STEMI	228	1266		n/a	2017-01-18 06:36:04	816.067	1	0	95-99	1-49	1-49	0	-	-	Yes	-	-	-						1	13	33	No	0		31	00:31:00
2021-06-30	539	F	1939-07-15	82	Ex	Yes	No	No	No	0	48	No	No	No	0	2017-01-18 07:00:00	1	STEMI	37	168		n/a	2017-01-18 10:33:52	213.867	0	0	1-49	75-94	0	0	-	-	-	Yes	-	-						1	32	14	No	0		70	01:10:00
2021-06-30	538	M	1929-11-05	91	Ex	No	Yes	Yes	No	0	45	No	No	No	2	2017-01-17 22:00:00	1	STEMI	3970	>10000		n/a	2017-01-18 13:00:43	900.717	1	0	0	100	1-49	100	-	-	-	Yes	Yes	-						2	31	32	No	0		57	00:57:00
2021-06-30	540	M	1933-06-04	88	Ex	No	No	Yes	Yes	0	60	Yes	No	No	0	2017-01-18 10:15:00	1	STEMI	15	5298	1	n/a	2017-01-18 14:16:15	241.25	0	0	1-49	75-94	1-49	75-94	-	-	-	Yes	Yes	-						2	10	24	No	0		79	01:19:00
2021-06-30	541	M	1936-01-11	85	Ex	No	Yes	Yes	No	0	34	No	Yes	Yes	1	2017-01-18 14:30:00	2	NSTEMI	91	2162		n/a	2017-01-18 18:58:54	268.9	0	75-94	75-94	1-49	1-49	75-94	-	Yes protected	-	-	Yes	-						1	32	28	No	0		0
2021-06-30	543	F	1972-03-16	49	Current	Yes	Yes	Yes	No	0	90	No	No	No	2	2017-01-19 15:00:00	1	STEMI	7573	7573		n/a	2017-01-19 23:50:23	530.383	0	0	100	1-49	100	1-49	-	-	Yes	-	-	-						1	31	20	No	0		388	06:28:00
2021-06-30	534	F	1933-06-06	88	Non	Yes	Unknown	Yes	No	4	15	No	No	No	3	2017-01-16 10:00:00	3	NSTEMI	300	300		n/a	2017-01-20 13:36:40	5976.67	4	0	75-94	0	75-94	75-94	-	-	Yes	-	Yes	-						2	13;31	33	No	0	0	0
2021-06-30	546	F	1950-06-28	71	Non	No	No	No	No	0	70	No	No	No	0	2017-01-22 05:00:00	1	STEMI	394	394		n/a	2017-01-22 09:51:49	291.817	0	0	0	0	100	75-94	-	-	-	-	-	Yes						1	10	28		0	0	50	00:50:00
2021-06-30	545	F	1951-12-18	69	Current	No	Yes	Yes	No	0	59	No	No	No	0	2017-01-21 14:00:00	2	NSTEMI	19	889		n/a	2017-01-23 11:12:42	2712.7	2	0	0	0	1-49	95-99	-	-	-	-	Yes	-						1	40	34	No	0	0	0
2021-06-30	544	M	1950-10-29	70	Current	Yes	Yes	Yes	No	0	81	Yes	No	Yes	0	2017-01-21 12:00:00	0	NSTEMI	10	25		n/a	2017-01-24 10:55:48	4255.8	3	0	1-49	75-94	50-74	1-49	-	-	-	Yes	-	-						0	0	14	Yes	0	0	0
2021-06-30	549	M	1965-05-27	56	Ex	Yes	Yes	No	No	0	115	No	No	No	2	2017-01-24 16:00:00	1	STEMI	14	577		n/a	2017-01-24 18:14:17	134.283	0	0	100	1-49	1-49	1-49	-	-	Yes	-	-	-						1	31	24	No	0	0	15	00:15:00
2021-06-30	547	M	1947-09-10	73	Non	Yes	Yes	Yes	No	2	36	Yes	Yes	Yes	3	2017-01-23 08:00:00	0	NSTEMI	40	624		n/a	2017-01-26 15:03:01	4743.02	3	1-49	50-74	1-49	1-49	100	-	-	-	-	Yes	-						0	0	30	Yes	0	0	0
2021-06-30	552	M	1962-04-30	59	Non	No	No	Yes	No	0	142	No	No	No	0	2017-01-26 16:00:00	0	STEMI	455	6181		n/a	2017-01-27 08:08:15	968.25	1	0	95-99	95-99	0	100	-	-	-	-	Yes	-						1	32	30	No	0	0	43	00:43:00
2021-06-30	553	M	1961-01-24	60	Current	Yes	No	No	No	0	95	No	No	No	0	2017-01-27 10:00:00	1	STEMI	102	244		n/a	2017-01-27 14:22:18	262.3	0	0	0	100	0	0	-	-	-	Yes	-	-						1	42	32	No	0	0	13	00:13:00
2021-06-30	550	F	1964-06-13	57	Current	Yes	No	Yes	No	0	96	No	No	No	0	2017-01-26 10:00:00	3	NSTEMI	16	16		n/a	2017-01-30 11:00:36	5820.6	4	0	1-49	75-94	0	0	-	-	-	Yes	-	-						1	13	19	No	0	0	0
2021-06-30	548	M	1947-02-06	74	Ex	No	Yes	Yes	No	0	65	Yes	No	Yes	2	2017-01-24 01:00:00	3	NSTEMI	2021	2021		n/a	2017-01-31 10:23:30	10643.5	7	1-49	1-49	1-49	1-49	75-94	-	-	-	-	Yes	-						1	10	32	No	0	0	0
2021-06-30	555	F	1927-07-20	94	Non	No	Yes	Yes	No	0	36	Yes	No	Yes	3	2017-01-30 16:30:00	2	NSTEMI	40	2297		n/a	2017-01-31 14:20:39	1310.65	1	0	75-94	75-94	1-49	100	-	-	-	-	Yes	-						1	32	24	No	0	0	0
2021-06-30	557	F	1935-01-30	86	Non	No	Yes	Yes	No	0	54	No	No	No	0	2017-02-01 06:00:00	1	STEMI	63	238		n/a	2017-02-01 19:09:20	789.333	0	0	1-49	50-74	95-99	1-49	-	-	-	-	-	Yes						1	31	20	No	0	0	25	00:25:00
2021-06-30	554	M	1937-07-05	84	Non	No	Yes	No	No	0	62	Yes	No	Yes	0	2017-01-30 09:00:00	0	NSTEMI	17	21		n/a	2017-02-02 11:15:39	4455.65	3	75-94	75-94	75-94	1-49	75-94	-	Yes unprotected	Yes	Yes	Yes	-						3	13	36	No	0	0	0
2021-06-30	558	M	1967-12-09	53	Current	Yes	Yes	Yes	No	0	102	No	No	No	2	2017-02-01 20:00:00	2	NSTEMI	152	1854		n/a	2017-02-03 14:17:37	2537.62	2	0	0	0	1-49	75-94	-	-	-	-	Yes	-						1	42	20	No	0		0
2021-06-30	561	M	1946-08-10	74	Non	No	No	No	No	0	81	No	No	No	2	2017-02-04 12:00:00	1	STEMI	351	433		n/a	2017-02-04 14:10:14	130.233	0	0	95-99	1-49	75-94	1-49	-	-	Yes	-	-	-						1	31	38		0		63	01:03:00
2021-06-30	560	M	1945-03-29	76	Non	No	Yes	No	No	0	56	No	No	No	0	2017-02-04 08:30:00	1	STEMI	523	523		n/a	2017-02-04 16:13:36	463.6	0	75-94	95-99	1-49		75-94	-	Yes unprotected	Yes	-	-	-						2	32	36	No	0		83	01:23:00
2021-06-30	524	M	1958-08-08	62	Current	No	No	No	No	0	82	No	No	No	0	2017-01-05 11:00:00	3	NSTEMI	6	6		n/a	2017-02-06 13:25:37	46225.6	32	0	95-99	75-94	0	0	-	-	Yes	Yes	-	-						2	13	19	No	0		0
2021-06-30	559	F	1941-01-24	80	Ex	Yes	Yes	No	No	0	72	Yes	No	No	0	2017-02-04 04:00:00	2	NSTEMI	58	58		n/a	2017-02-06 15:40:46	3580.77	2	0	1-49	95-99	1-49	100	-	-	-	Yes	-	-						1	13	24	No	0		0
2021-06-30	551	M	1962-11-21	58	Non	No	No	No	No	0	101	No	No	No	0	2017-01-26 11:00:00	3	NSTEMI	30	30		n/a	2017-02-07 19:10:47	17770.8	12	0	0	1-49	75-94	1-49	-	-	-	-	-	Yes						1	40	22	No	0		0
2021-06-30	562	M	1953-01-10	68	Unknown	No	No	Yes	No	0	55	No	No	No	0	2017-02-08 19:00:00	4	NSTEMI	none	none		n/a	2017-02-09 13:39:57	1119.95	1	0	75-94	75-94	1-49	75-94	-	-	Yes	Yes	-	-						2	13	38	No	0		0
2021-06-30	556	F	1947-09-19	73	Ex	Yes	Yes	Yes	No	0	89	No	No	No	2	2017-01-30 22:00:00	3	NSTEMI	1205	1711		n/a	2017-02-10 14:29:27	15389.5	11	75-94	0	0	0	75-94	-	Yes unprotected	-	-	Yes	-						2	30	38	No	0		0
2021-06-30	564	M	1957-01-23	64	Current	Yes	No	No	No	0	81	No	No	No	0	2017-02-09 15:30:00	0	NSTEMI	32	32		n/a	2017-02-10 16:30:39	1500.65	1	0	0	0	75-94	0	-	-	-	-	-	Yes						2	13;31	33	No	0		0
2021-06-30	566	M	1971-12-13	49	Current	Yes	No	No	No	0	80	No	No	No	0	2017-02-11 21:25:00	1	STEMI	76	436	1	n/a	2017-02-12 00:13:19	168.317	1	50-74	100	1-49	50-74	1-49	-	-	Yes	-	-	-						1	10	28	No	0		86	01:26:00
2021-06-30	568	M	1970-02-01	51	Current	No	No	No	No	0	145	No	No	No	0	2017-02-13 00:01:00	1	STEMI	1153	5318		n/a	2017-02-13 02:51:38	170.633	0	0	0	1-49	100	1-49	-	-	-	-	-	Yes						1	13	16	No	0		30	00:30:00
2021-06-30	563	M	1930-01-16	91	Ex	No	Yes	Yes	No	0	68	Yes	Yes	No	2	2017-02-08 20:00:00	2	NSTEMI	20	1093		n/a	2017-02-13 11:54:37	6714.62	5	1-49	75-94	1-49	100	95-99	Yes	-	-	-	-	-						3	31	102	No	0		0
2021-06-30	569	M	1957-09-02	63	Non	No	No	No	No	0	109	No	Yes	No	2	2017-02-13 06:00:00	1	STEMI	202	1640		n/a	2017-02-13 12:27:36	387.6	0	0	0	0	1-49	95-99	-	-	-	-	Yes	-						1	31	28	No	0		17	00:17:00
2021-06-30	567	M	1962-09-19	58	Current	Yes	Yes	Yes	No	0	157	No	Yes	No	0	2017-02-12 20:00:00	1	STEMI	371	676		n/a	2017-02-13 19:18:37	1398.62	1	0	75-94	50-74	95-99	50-74	Yes	-	-	-	-	-						0	0	20	No	0		96	01:36:00
2021-06-30	542	M	1945-03-09	76	Ex	Yes	Yes	Yes	No	0	68	No	No	No	0	2017-01-19 08:00:00	2	NSTEMI	none	8000		n/a	2017-02-14 11:31:56	37651.9	26	75-94	75-94	0	1-49	1-49	-	Yes unprotected	Yes	-	-	-						1	31	20	No	0		0
2021-06-30	565	F	1968-06-15	53	Current	Yes	Yes	Yes	No	0	158	No	No	No	0	2017-02-10 13:00:00	3	NSTEMI	241	241		n/a	2017-02-14 12:27:36	5727.6	4	1-49	1-49	0	50-74	75-94	-	-	-	-	Yes	-						2	31	52	No	0		0
2021-06-30	570	M	1965-05-30	56	Ex	No	No	Yes	No	0	251	No	No	No	2	2017-02-13 07:00:00	0	NSTEMI	9	9		n/a	2017-02-15 13:10:53	3250.88	2	0	75-94	0	0	1-49	-	-	Yes	-	-	-						1	31	38	No	0		0
2021-06-30	571	M	1969-10-09	51	Non	No	No	No	No	0	129	No	No	Yes	0	2017-02-14 14:00:00	3	NSTEMI	8	8		n/a	2017-02-15 17:23:31	1643.52	1	0	1-49	1-49	75-94	1-49	-	-	-	-	-	Yes						1	10	16	Yes	0		0
2021-06-30	573	M	1970-02-19	51	Current	No	Yes	Yes	No	0	118	No	No	No	0	2017-02-17 08:40:00	1	STEMI	11	1574		n/a	2017-02-17 10:52:34	132.567	0	0	50-74	1-49	1-49	100	-	-	-	-	Yes	-						1	31	28	No	0		31	00:31:00
2021-06-30	506	F	1938-05-05	83	Non	No	Yes	Yes	No	0	33	No	No	No	0	2016-12-20 20:00:00	3	NSTEMI	113	439		n/a	2017-02-17 13:37:31	84577.5	59	0	75-94	95-99	0	0	-	-	Yes	Yes	-	-						2	31	32	No	0		0
2021-06-30	574	M	1930-08-15	90	Non	No	No	No	No	0	46	No	No	No	0	2017-02-17 15:00:00	1	STEMI	123	5405		n/a	2017-02-17 17:23:08	143.133	0	0	0	0	100	0	-	-	-	-	-	Yes						1	31	20	No	0		46	00:46:00
2021-06-30	572	M	1937-03-15	84	Non	No	Yes	Yes	No	0	47	No	No	No	0	2017-02-17 08:00:00	1	STEMI	179	2286		n/a	2017-02-17 19:00:12	660.2	0	0	0	1-49	100	1-49	-	-	-	-	-	Yes						2	10	34	No	0		16	00:16:00
2021-06-30	575	M	1953-08-03	67	Ex	No	Yes	No	Yes	0	97	No	No	No	2	2017-02-18 12:00:00	1	STEMI	195	2610		n/a	2017-02-19 22:32:08	2072.13	1	0	0	1-49	100	0	-	-	-	-	-	Yes						1	42	20	No	0		740	12:20:00
2021-06-30	579	M	1964-04-16	57	Non	No	No	No	No	0	107	No	No	No	0	2017-02-20 09:00:00	1	STEMI	40	457		n/a	2017-02-20 14:06:27	306.45	0	0	0	1-49	1-49	100	-	-	-	-	Yes	-						2	13	24	No	6		107	01:47:00
2021-06-30	580	F	1971-11-08	49	Current	Yes	Yes	Yes	No	0	83	Yes	No	No	0	2017-02-20 10:00:00	1	STEMI	137	4566		n/a	2017-02-20 15:53:43	353.717	0	0	95-99	1-49	1-49	1-49	-	-	Yes	-	-	-						1	31	28	No	0		82	01:22:00
2021-06-30	581	F	1939-09-29	81	Non	No	Yes	Yes	No	0	94	No	No	No	0	2017-02-20 22:00:00	1	STEMI	30	892		n/a	2017-02-21 09:25:03	685.05	1	0	50-74	100	50-74	1-49	-	-	-	Yes	-	-						0	0	14	Yes	0		50	00:50:00
2021-06-30	582	F	1922-01-14	99	Non	No	Yes	Yes	No	0	34	No	No	No	0	2017-02-21 05:00:00	1	STEMI	73	291		n/a	2017-02-21 10:50:09	350.15	0	0	95-99	50-74	95-99	75-94	-	-	-	-	-	Yes						2	42	34	No	0		20	00:20:00
2021-06-30	577	M	1956-07-20	64	Ex	Yes	Yes	Yes	No	0	206	No	No	No	0	2017-02-20 08:30:00	2	NSTEMI	266	929		n/a	2017-02-21 11:09:04	1599.07	1	0	75-94	1-49	0	0	-	-	Yes	-	-	-						1	30	24	No	0		0
2021-06-30	576	M	1972-08-28	48	Non	Unknown	Yes	No	No	0	101	No	No	No	0	2017-02-20 08:00:00	0	NSTEMI	1181	1181		n/a	2017-02-22 15:58:54	3358.9	2	0	0	75-94	0	0	-	-	-	Yes	-	-						1	31	28	No	0		0
2021-06-30	583	M	1934-08-20	86	Ex	No	Yes	No	No	0	65	No	No	No	0	2017-02-22 13:00:00	1	STEMI	39	3754		n/a	2017-02-22 18:02:43	302.717	0	0	0	75-94	100	0	-	-	-	-	-	Yes						2	31	36	No	0		17	00:17:00
2021-06-30	584	M	1925-11-29	95	Non	Yes	No	Yes	No	2	16	No	No	No	2	2017-02-23 07:00:00	1	STEMI	520	>10000		n/a	2017-02-23 13:04:21	364.35	0	0	1-49	1-49	100	1-49	-	-	-	-	-	Yes						1	32	18	No	0		55	00:55:00
2021-06-30	588	M	1955-09-07	65	Ex	No	No	Yes	No	0	101	No	No	No	0	2017-02-24 03:30:00	1	STEMI	75	109		n/a	2017-02-24 08:25:02	295.033	0	0	0	50-74	95-99	50-74	-	-	-	-	-	Yes						1	31	20	No	0		35	00:35:00
2021-06-30	589	M	1938-08-09	82	Ex	No	Unknown	Yes	No	0	63	Yes	No	No	3	2017-02-24 07:00:00	1	STEMI	231	5916		n/a	2017-02-24 10:29:43	209.717	0	0	0	100	100	95-99	-	-	-	Yes	-	-						2	31	38	No	0		31	00:31:00
2021-06-30	585	F	1959-01-14	62	Non	Yes	Yes	Yes	No	0	137	No	No	No	0	2017-02-23 07:00:00	3	NSTEMI	26	27		n/a	2017-02-24 12:26:32	1766.53	1	0	0	95-99	0	0	-	-	-	Yes	-	-						1	31	16	No	0		0
2021-06-30	590	M	1952-09-09	68	Non	Yes	Yes	Yes	No	0	101	No	No	No	0	2017-02-24 08:00:00	0	NSTEMI	220	220		n/a	2017-02-24 17:14:19	554.317	0	0	75-94	75-94	0	0	-	-	Yes	Yes	-	-						1	13	33	No	0		0
2021-06-30	587	F	1933-03-06	88	Unknown	Unknown	No	Yes	No	0	66	Yes	Yes	Yes	2	2017-02-23 22:00:00	1	STEMI	49	57		n/a	2017-02-24 21:07:19	1387.32	1	1-49	1-49	1-49	1-49	100	Yes	-	-	-	Yes	-						2	42	38	No	6		97	01:37:00
2021-06-30	591	M	1934-08-16	86	Non	No	No	No	No	0	47	No	No	No	0	2017-02-25 10:30:00	1	STEMI	22	2600		n/a	2017-02-25 12:52:48	142.8	0	0	0	1-49	100	50-74	-	-	-	-	-	Yes						2	32	28	No	0		22	00:22:00
2021-06-30	592	M	1938-03-13	83	Unknown	No	No	No	No	0	54	No	Yes	Yes	3	2017-02-25 11:04:00	1	STEMI	28	28		n/a	2017-02-25 14:52:28	228.467	0	1-49	100	100	100	100	Yes	-	-	-	-	-						1	32	36	No	0		239	03:59:00
2021-06-30	586	M	1957-06-05	64	Unknown	No	No	No	Yes	0	110	No	No	No	3	2017-02-23 21:00:00	1	STEMI	3942	5855		32221	2017-02-26 21:29:20	4349.33	3	1-49	50-74	1-49	100	75-94	-	-	-	-	-	Yes						1	13	33	No	0		17	00:17:00
2021-06-30	593	M	1944-04-03	77	Non	No	Unknown	Yes	No	0	55	No	No	No	2	2017-02-26 12:00:00	1	NSTEMI	178	6278		-	2017-02-26 23:22:46	682.767	0	0	75-94	75-94	1-49	75-94	-	-	Yes	Yes	-	-						1	13	19	No	0		0
2021-06-30	596	M	1967-06-15	54	Non	No	Yes	Yes	No	0	142	No	No	No	0	2017-03-03 20:52:00	3	NSTEMI	32	58		-	2017-03-06 11:33:53	3761.88	3	0	1-49	75-94	1-49	50-74	-	-	-	Yes	-	-						3	13	62	No	0		0
2021-06-30	595	F	1933-05-31	88	Non	No	Yes	Yes	No	0	42	Yes	Yes	No	0	2017-03-03 20:30:00	3	NSTEMI	599	1271		491	2017-03-06 11:42:34	3792.57	3	0	100	100	100	100	Yes	-	-	-	Yes	-						3	31	92	No	0		0
2021-06-30	599	F	1949-03-30	72	Ex	No	Unknown	Yes	No	0	127	No	No	No	2	2017-03-06 10:44:00	1	STEMI	142	162			2017-03-06 12:37:10	113.167	0	0	95-99	100	1-49	1-49	-	-	Yes	Yes	-	-						1	13	24	Yes	0		35	00:35:00
2021-06-30	594	F	1935-03-30	86	Non	No	Yes	Yes	No	0	68	No	No	No	0	2017-03-03 08:00:00	3	NSTEMI	395	395			2017-03-06 15:42:16	4782.27	3	0	0	75-94	0	0	-	-	-	Yes	-	-						1	32	18	No	0		0
2021-06-30	598	M	1935-06-21	86	Ex	Yes	Yes	Yes	No	0	80	Yes	Yes	No	0	2017-03-06 09:00:00	0	NSTEMI	61	64			2017-03-07 17:18:11	1938.18	1	0	0	0	75-94	0	-	-	-	-	-	Yes						1	42	32	No	0		0
2021-06-30	600	F	1942-01-01	79	Non	No	No	No	No	2	25	No	No	No	2	2017-03-07 06:30:00	1	STEMI	406	714			2017-03-07 19:39:58	789.967	0	0	0	95-99	1-49	1-49	-	-	-	Yes	-	-						1	32	33	No	0		165	02:45:00
2021-06-30	602	F	1934-07-18	87	Non	No	Yes	No	No	0	36	No	No	No	0	2017-03-08 11:00:00	1	STEMI	2600	6051			2017-03-08 15:56:09	296.15	0	0	0	100	75-94	0	-	-	-	Yes	-	Yes						3	30	64	No	0		50	00:50:00
2021-06-30	597	M	1958-11-02	62	Ex	No	Yes	Yes	No	0	145	No	No	No	2	2017-03-06 07:00:00	0	NSTEMI	15	15			2017-03-08 17:41:23	3521.38	2	0	0	75-94	0	1-49	-	-	-	Yes	-	-						1	10	32	No	0		0
2021-06-30	603	F	1947-09-29	73	Unknown	Unknown	Unknown	No	No	0	74	No	No	No	0	2017-03-08 19:13:00	1	STEMI	308	483	1		2017-03-08 22:43:09	210.15	0	0	1-49	0	100	75-94	-	-	-	-	-	Yes						1	1	32	No	6		75	01:15:00
2021-06-30	604	F	1944-10-13	76	Ex	No	No	Yes	Yes	0	45	Yes	No	No	0	2017-03-09 10:00:00	1	STEMI	320	5138			2017-03-09 14:25:52	265.867	0	0	95-99	1-49	0	1-49	-	-	Yes	-	-	-						1	31	38	No	0		36	00:36:00
2021-06-30	601	F	1959-01-26	62	Non	Yes	No	Yes	No	0	116	Yes	No	Yes	2	2017-03-07 07:00:00	0	NSTEMI	<5	28			2017-03-09 16:59:46	3479.77	2	1-49	0	75-94	50-74	0	-	-	-	Yes	-	-						2	13	33	No	0		0
2021-06-30	605	M	1970-11-15	50	Current	Yes	Unknown	No	No	0	128	No	No	No	0	2017-03-11 06:00:00	1	STEMI	243	3377			2017-03-11 18:53:29	773.483	0	0	50-74	1-49	100	0	-	-	-	-	-	Yes						3	31	80	No	0		111	01:51:00
2021-06-30	607	M	1938-12-14	82	Non	No	No	No	No	0	70	No	No	No	0	2017-03-11 21:15:00	1	STEMI	2178	2178			2017-03-12 00:59:40	224.667	1	0	1-49	100	50-74	1-49	-	-	-	Yes	-	-						1	31	28	No	0		96	01:36:00
2021-06-30	608	M	1946-09-11	74	Ex	No	Unknown	No	No	0	107	No	No	No	0	2017-03-12 06:00:00	1	STEMI	435	603			2017-03-12 09:16:26	196.433	0	0	1-49	75-94	100	1-49	-	-	-	-	-	Yes						0	0	20	No	0		27	00:27:00
2021-06-30	606	M	1961-06-26	60	Non	Yes	Yes	Yes	No	0	71	No	No	No	2	2017-03-11 09:00:00	3	NSTEMI	<5	<5			2017-03-13 11:22:20	3022.33	2	0	75-94	0	0	95-99	-	-	Yes	-	Yes	-						2	13	24	No	0		0
2021-06-30	609	M	1949-03-05	72	Ex	No	Yes	Yes	No	0	66	No	Yes	No	2	2017-03-12 06:00:00	0	NSTEMI	117	281			2017-03-14 11:42:46	3222.77	2	0	1-49	100	50-74	75-94	-	-	-	Yes	-	-						2	31	52	No	0		0
2021-06-30	610	M	1932-10-31	88	Ex	Yes	No	Yes	No	0	60	No	No	No	0	2017-03-12 12:30:00	3	NSTEMI	23	23			2017-03-14 13:15:17	2925.28	2	0	0	95-99	1-49	0	-	-	-	Yes	-	-						1	32	18	No	0		0
2021-06-30	612	M	1931-05-26	90	Ex	Yes	Unknown	Yes	No	0	54	No	No	No	3	2017-03-14 03:00:00	1	STEMI	26	56			2017-03-14 15:18:42	738.7	0	1-49	1-49	0	75-94	0	-	-	-	-	-	Yes						1	32	18	No	0		41	00:41:00
2021-06-30	611	M	1952-02-11	69	Non	Yes	No	No	No	0	93	No	No	No	0	2017-03-13 15:00:00	0	NSTEMI	264	4202			2017-03-14 16:44:03	1544.05	1	0	1-49	100	1-49	1-49	-	-	-	Yes	-	-						1	31	20	No	0		0
2021-06-30	613	M	1975-09-10	45	Current	Yes	Yes	Yes	No	0	178	No	No	No	0	2017-03-14 16:15:00	0	NSTEMI	9	38			2017-03-15 17:40:23	1525.38	1	0	50-74	50-74	0	75-94	-	-	-	-	Yes	-						2	31	20	No	0		0
2021-06-30	614	F	1946-03-07	75	Non	No	Unknown	Yes	No	0	56	No	No	No	0	2017-03-15 09:00:00	0	NSTEMI	58	58			2017-03-16 14:18:52	1758.87	1	0	95-99	1-49	0	0	-	-	Yes	-	-	-						1	13	19	No	0		0
2021-06-30	617	M	1962-09-21	58	Current	No	Unknown	No	No	0	74	No	No	No	0	2017-03-16 16:30:00	1	STEMI	12	764			2017-03-16 20:05:51	215.85	0	0	0	1-49	95-99	95-99	-	-	-	-	Yes	Yes						2	13	72	No	0		32	00:32:00
2021-06-30	619	M	1949-03-01	72	Current	No	No	Yes	No	0	74	No	No	No	0	2017-03-17 15:00:00	2	NSTEMI	363	3642			2017-03-18 16:11:16	1511.27	1	0	1-49	75-94	1-49	1-49	-	-	-	Yes	-	-						1	31	20		0		0
2021-06-30	621	M	1938-12-03	82	Ex	Yes	Yes	No	No	0	75	No	No	No	1	2017-03-20 06:30:00	1	STEMI	79	>10000			2017-03-20 08:53:26	143.433	0	0	1-49	100	0	0	-	-	-	Yes	-	-						1	32	36	No	0		25	00:25:00
2021-06-30	622	M	1951-02-09	70	Ex	Yes	No	No	No	0	104	No	No	No	2	2017-03-20 08:00:00	1	STEMI	1279	1461			2017-03-20 10:25:49	145.817	0	0	1-49	50-74	95-99	0	-	-	-	-	-	Yes						2	31	20	No	0		28	00:28:00
2021-06-30	615	M	1968-06-28	53	Ex	No	Yes	No	No	0	135	No	No	No	2	2017-03-16 01:30:00	3	NSTEMI	15	94			2017-03-20 18:54:43	6804.72	4	0	0	1-49	1-49	95-99	-	-	-	-	Yes	-						1	31	16	No	0		0
2021-06-30	620	M	1967-01-11	54	Current	Yes	Unknown	No	No	0	89	No	No	No	0	2017-03-19 09:00:00	1	STEMI	2637	4444			2017-03-20 21:55:31	2215.52	1	0	100	1-49	0	100	-	-	Yes	-	Yes	-						3	13	48	No	0		66	01:06:00
2021-06-30	618	M	1953-06-05	68	Ex	Yes	No	No	No	0	152	No	No	No	0	2017-03-17 09:00:00	3	NSTEMI	13	10			2017-03-21 10:47:43	5867.72	4	0	1-49	75-94	50-74	1-49	-	-	-	Yes	-	-						1	31	16	No	0		0
2021-06-30	616	M	1946-11-21	74	Ex	Yes	No	Yes	No	0	76	No	No	No	0	2017-03-16 15:00:00	3	NSTEMI	21	22			2017-03-21 18:26:55	7406.92	5	0	0	1-49	75-94	0	-	-	-	-	-	Yes						1	31	28	No	0		0
2021-06-30	623	M	1944-06-28	77	Current	No	No	Yes	No	0	42	Yes	Yes	Yes	1	2017-03-20 10:00:00	2	NSTEMI	319	1561			2017-03-21 18:41:04	1961.07	1	50-74	75-94	1-49	50-74	75-94	-	Yes protected	-	-	Yes	-						1	32	24	No	0		0
2021-06-30	624	M	1939-06-04	82	Ex	Yes	No	No	No	0	61	No	No	No	2	2017-03-20 14:00:00	2	NSTEMI	19	22			2017-03-22 15:54:02	2994.03	2	0	1-49	75-94	1-49	0	-	-	-	Yes	-	-						1	30	20	No	0		0
2021-06-30	625	M	1947-04-26	74	Current	Yes	Yes	No	No	0	60	Yes	Yes	Yes	2	2017-03-21 01:00:00	2	NSTEMI	34	36			2017-03-22 17:33:00	2433	1	0	100	1-49	100	100	Yes	-	-	-	-	-						0	0	-	Yes	0		0
2021-06-30	627	M	1934-07-18	87	Ex	Yes	No	Yes	No	0	49	No	No	Yes	0	2017-03-23 11:00:00	2	NSTEMI	195	1905			2017-03-23 20:02:42	542.7	0	1-49	1-49	75-94	1-49	75-94	-	-	-	Yes	Yes	-						2	10	28	No	0		0
2021-06-30	629	F	1927-06-24	94	Non	No	No	Yes	Yes	0	42	No	No	No	0	2017-03-23 20:45:00	1	STEMI	2275	2886	1		2017-03-23 23:26:16	161.267	0	1-49	1-49	0	95-99	50-74	-	-	-	-	-	Yes						1	32	36	No	0		468	07:48:00
2021-06-30	628	M	1955-05-20	66	Ex	Yes	No	No	No	0	116	No	Yes	No	0	2017-03-23 18:00:00	3	NSTEMI	18	21			2017-03-24 18:59:42	1499.7	1	0	1-49	50-74	100	50-74	Yes	-	-	-	-	-						2	10	38	No	0		0
2021-06-30	633	M	1968-11-23	52	Current	No	No	No	No	2	32	No	No	No	0	2017-03-27 09:30:00	1	STEMI	2453	>10000			2017-03-27 12:44:56	194.933	0	1-49	100	1-49	75-94	1-49	-	-	Yes	-	-	-						1	31	20	No	0		20	00:20:00
2021-06-30	634	M	1954-05-11	67	Current	Yes	No	Yes	No	0	74	No	No	No	0	2017-03-28 08:00:00	1	STEMI	691	1755			2017-03-28 11:23:32	203.533	0	0	0	100	1-49	0	-	-	-	Yes	-	-				1		1	10	20	Yes	0		29	00:29:00
2021-06-30	631	F	1934-12-19	86	Non	Yes	No	Yes	No	0	40	No	No	No	0	2017-03-25 08:00:00	3	NSTEMI	16	16			2017-03-28 14:09:13	4689.22	3	0	0	75-94	0	0	-	-	-	Yes	-	-						1	13	24	Yes	0		0
2021-06-30	626	M	1941-02-15	80	Ex	Yes	No	No	No	0	72	No	No	No	2	2017-03-22 15:35:00	3	NSTEMI	16	17			2017-03-28 17:01:46	8726.77	6	0	1-49	75-94	0	0	-	-	-	Yes	-	-						1	10	20	No	0		0
2021-06-30	632	F	1947-06-13	74	Ex	No	No	No	No	0	56	No	No	No	0	2017-03-25 18:00:00	3	NSTEMI	407	613			2017-03-29 17:10:13	5710.22	4	75-94	0	75-94	0	1-49	-	Yes unprotected	-	Yes	-	-						2	27;31	15	No	0		0
2021-06-30	637	F	1945-01-20	76	Ex	Yes	Yes	Yes	No	0	37	Yes	No	No	3	2017-03-28 11:00:00	3	NSTEMI	1444	1444			2017-03-29 17:23:44	1823.73	1	0	1-49	75-94	100	50-74	-	-	-	Yes	-	-						1	10	28	No	0		0
2021-06-30	630	F	1932-04-06	89	Ex	No	No	Yes	No	0	67	Yes	No	No	0	2017-03-24 04:00:00	4	NSTEMI	262	262			2017-03-30 10:36:37	9036.62	6	0	1-49	95-99	100	1-49	-	-	-	Yes	-	-						1	32	18	No	0		0
2021-06-30	578	F	1942-04-06	79	Non	Yes	No	Yes	No	0	26	Yes	No	No	2	2017-02-20 09:00:00	9	NSTEMI	83	94			2017-03-30 12:49:37	54949.6	38	75-94	75-94	1-49	75-94	1-49	-	Yes unprotected	Yes	-	-	-						2	13	33	No	0		0
2021-06-30	636	F	1965-01-10	56	Non	Yes	No	Yes	No	0	169	No	No	No	2	2017-03-28 08:00:00	0	NSTEMI	9	9			2017-03-30 18:34:33	3514.55	2	0	0	75-94	0	0	-	-	-	Yes	-	-						1	31	24	No	0		0
2021-06-30	639	F	1970-03-16	51	Ex	Yes	No	Yes	No	0	140	No	No	No	0	2017-03-30 20:15:00	0	STEMI	366	4217			2017-03-30 22:42:22	147.367	0	0	0	95-99	0	0	-	-	-	Yes	-	-						2	10	48	Yes	0		38	00:38:00
2021-06-30	635	M	1942-02-23	79	Ex	Yes	Yes	Yes	No	0	62	Yes	Yes	Yes	0	2017-03-28 08:00:00	2	NSTEMI	17	272			2017-03-31 13:11:38	4631.63	3	0	0	0	95-99	0	Yes	-	-	-	-	Yes						3	40	90	No	0		0
2021-06-30	641	M	1947-06-19	74	Current	No	No	Yes	No	0	68	No	No	No	0	2017-03-31 15:00:00	1	STEMI	11	954			2017-03-31 22:02:46	422.767	0	1-49	1-49	1-49	100	95-99	-	-	-	-	-	Yes						2	31	16	No	0		84	01:24:00
2021-06-30	643	M	1973-12-22	47	Current	No	No	No	No	0	126	No	No	No	0	2017-04-02 05:00:00	0	STEMI	365	2070			2017-04-02 07:45:40	165.667	0	0	100	0	0	0	-	-	Yes	-	-	-						1	13	33	No	0		35	00:35:00
2021-06-30	640	M	1955-03-10	66	Non	No	Yes	Yes	No	4	6	Yes	No	Yes	0	2017-03-31 08:00:00	2	NSTEMI	106	350			2017-04-02 10:42:26	3042.43	2	0	1-49	75-94	100	75-94	-	-	-	-	-	Yes					1	3	31	44	No	0		0
2021-06-30	644	M	1959-07-07	62	Ex	Unknown	No	Yes	No	0	118	No	No	No	0	2017-04-02 09:30:00	1	STEMI	<5	5	1		2017-04-02 14:17:19	287.317	0	0	0	1-49	100	75-94	-	-	-	-	-	Yes						2	42	44	Yes	0		73	01:13:00
2021-06-30	638	M	1970-01-01	51	Non	No	No	No	No	0	90	No	No	No	1	2017-03-30 09:00:00	3	NSTEMI	17	272			2017-04-03 10:38:32	5858.53	4	0	95-99	1-49	0	0	-	-	Yes	-	-	-						1	10	16	No	0		0
2021-06-30	647	F	1971-09-24	49	Current	No	Unknown	No	No	0	74	No	No	No	0	2017-04-04 11:12:00	1	STEMI	20	22	1		2017-04-04 14:20:32	188.533	0	0	95-99	0	1-49	0	-	-	Yes	-	-	-						1	30	16	No	0		52	00:52:00
2021-06-30	645	M	1937-08-06	83	Ex	Yes	Yes	Yes	No	0	62	No	Yes	Yes	2	2017-04-03 06:00:00	3	NSTEMI	14	4228			2017-04-05 16:55:55	3535.92	2	0	0	95-99	1-49	100	Yes	-	-	-	Yes	-						3	10	28	No	0		0
2021-06-30	649	M	1947-01-19	74	Ex	No	No	Yes	No	0	72	Yes	Yes	No	0	2017-04-07 06:00:00	1	STEMI	>10000	>10000			2017-04-07 08:36:55	156.917	0	0	0	0	0	100	Yes	-	-	-	Yes	-						1	13	19	No	0		54	00:54:00
2021-06-30	648	M	1936-10-14	84	Unknown	Unknown	Unknown	Unknown	No	0	37	No	No	No	0	2017-04-07 05:40:00	1	STEMI	43	520	1		2017-04-07 10:38:55	298.917	0	0	100	0	0	0	-	-	Yes	-	-	-						1	32	24	No	0		223	03:43:00
2021-06-30	652	M	1947-09-10	73	Ex	Yes	No	Yes	No	0	107	No	No	No	0	2017-04-09 06:30:00	1	STEMI	17	54			2017-04-09 08:51:45	141.75	0	0	0	50-74	50-74	100	-	-	-	-	Yes	-						0	0	20	Yes	0		56	00:56:00
2021-06-30	651	M	1953-11-05	67	Current	No	No	Yes	No	0	94	No	No	No	0	2017-04-08 11:00:00	3	NSTEMI	36	36			2017-04-10 10:50:53	2870.88	2	0	0	0	1-49	75-94	-	-	-	-	Yes	-						1	13	19	No	0		0
2021-06-30	650	M	1957-01-04	64	Non	Yes	Yes	Yes	No	0	87	No	No	No	2	2017-04-07 09:00:00	0	NSTEMI		36			2017-04-10 13:12:21	4572.35	3	0	75-94	75-94	1-49	0	-	-	Yes	Yes	-	-						2	13	48	No	0		0
2021-06-30	654	F	1944-09-02	76	Non	No	No	Yes	No	0	80	No	No	No	0	2017-04-11 06:00:00	1	STEMI	2015	2538			2017-04-11 13:04:44	424.733	0	0	1-49	100	50-74	75-94	-	-	-	Yes	-	-				1		0	0	-	No	0		69	01:09:00
2021-06-30	657	M	1954-04-30	67	Current	No	No	No	No	0	124	No	No	Yes	1	2017-04-12 09:00:00	1	STEMI	271	5319			2017-04-12 10:49:49	109.817	0	0	100	75-94	1-49	1-49	-	-	Yes	Yes	-	-						2	13	38	No	0		1246	20:46:00
2021-06-30	646	M	1965-03-23	56	Ex	No	No	Yes	No	0	95	No	No	No	3	2017-04-03 20:00:00	0	NSTEMI		219			2017-04-12 11:23:52	12443.9	9	0	75-94	75-94	1-49	95-99	-	-	Yes	Yes	Yes	-						3	31	38	No	0		0
2021-06-30	656	M	1943-02-14	78	Non	No	Unknown	No	Yes	0	80	No	No	No	0	2017-04-12 08:00:00	1	STEMI	1934	6801			2017-04-12 13:35:54	335.9	0	0	95-99	0	0	100	-	-	Yes	-	Yes	-						2	13;31	33	No	0		20	00:20:00
2021-06-30	659	M	1929-05-09	92	Non	No	No	No	No	0	55	No	No	No	0	2017-04-15 13:51:00	1	STEMI	416	3227	1		2017-04-15 17:29:06	218.1	0	0	50-74	0	100	0	-	-	-	-	-	Yes						1	31	32	No	0		101	01:41:00
2021-06-30	660	M	1979-06-19	42	Current	No	No	No	No	0	58	No	No	No	0	2017-04-17 02:00:00	1	STEMI	149	>10000	1		2017-04-17 05:27:47	207.783	0	0	100	0	0	0	-	-	Yes	-	-	-						1	31	24	No	0		50	00:50:00
2021-06-30	661	M	1956-11-16	64	Non	Yes	No	No	No	0	105	No	No	No	3	2017-04-17 20:00:00	1	STEMI	26	32			2017-04-17 23:03:16	183.267	0	0	0	0	100	0	-	-	-	-	-	Yes						0	0	15	No	0		37	00:37:00
2021-06-30	658	M	1951-11-29	69	Non	Yes	No	No	No	0	77	No	No	No	0	2017-04-14 02:00:00	0	NSTEMI	125	846			2017-04-18 11:31:11	6331.18	4	0	75-94	75-94	1-49	1-49	-	-	Yes	Yes	-	-						3	31	50	No	0		0
2021-06-30	655	F	1944-09-20	76	Non	Yes	Yes	Yes	Yes	0	113	Yes	No	Yes	3	2017-04-12 01:00:00	3	NSTEMI		28			2017-04-18 14:02:37	9422.62	6	0	1-49	75-94	75-94	75-94	-	-	-	Yes	Yes	Yes						2	32	18	No	0		0
2021-06-30	642	M	1961-07-06	60	Current	No	No	No	No	0	140	No	No	No	1	2017-04-02 00:30:00	0	NSTEMI	n/a	25	1		2017-04-18 17:38:47	24068.8	16	0	0	75-94	0	0	-	-	-	Yes	-	-						1	13	19	No	0		0
2021-06-30	662	F	1969-05-29	52	Non	Yes	Yes	No	Yes	0	118	No	No	No	0	2017-04-18 08:00:00	1	STEMI	549	4549			2017-04-19 00:42:43	1002.72	1	0	1-49	50-74	75-94	50-74	-	-	-	-	-	Yes						1	31	20	No	6		132	02:12:00
2021-06-30	663	M	1946-03-25	75	Ex	No	No	No	No	0	76	Yes	Yes	No	0	2017-04-19 09:00:00	2	NSTEMI	595	3430			2017-04-19 13:09:11	249.183	0	0	100	100	100	0	Yes	-	-	-	-	-						1	31	38	No	0		0
2021-06-30	664	M	1966-04-29	55	Non	No	No	No	No	0	93	No	No	No	0	2017-04-19 20:30:00	1	STEMI	45	3607	1		2017-04-20 00:54:52	264.867	1	75-94	100	1-49	0	0	-	Yes unprotected	Yes	-	-	-						2	31;40	54	No	0		77	01:17:00
2021-06-30	665	M	1941-05-23	80	Ex	No	No	No	No	0	43	No	No	No	0	2017-04-20 08:00:00	3	NSTEMI	18	33			2017-04-20 13:10:22	310.367	0	0	0	0	0	95-99	-	-	-	-	Yes	-						1	30	24	No	0		0
2021-06-30	666	M	1951-08-09	69	Current	No	Yes	Yes	No	0	60	No	No	No	0	2017-04-22 05:00:00	1	STEMI	3958	n/a			2017-04-22 09:09:01	249.017	0	1-49	95-99	1-49	1-49	1-49	-	-	Yes	-	-	-						1	30	24	No	0		61	01:01:00
2021-06-30	667	M	1970-01-24	51	Current	Yes	Yes	No	No	0	117	Yes	No	Yes	0	2017-04-23 11:30:00	3	NSTEMI	333	5667			2017-04-24 13:19:55	1549.92	1	0	0	0	100	0	-	-	-	-	-	Yes						0	0	60	Yes	0		0
2021-06-30	653	M	1965-02-12	56	Non	Yes	No	Yes	No	0	121	No	No	No	2	2017-04-09 16:00:00	3	NSTEMI	125	125			2017-04-24 14:29:35	21509.6	15	0	75-94	75-94	1-49	75-94	-	-	Yes	Yes	Yes	-						3	31	50	Yes	0		0
2021-06-30	668	M	1949-04-25	72	Non	No	Yes	Yes	No	0	86	No	No	No	1	2017-04-23 21:50:00	3	NSTEMI	27	28			2017-04-24 18:45:49	1255.82	1	0	1-49	0	95-99	75-94	-	-	-	-	Yes	Yes						2	31	38	No	0		0
2021-06-30	669	M	1943-05-25	78	Non	No	No	Yes	No	0	46	No	No	No	0	2017-04-25 17:00:00	0	NSTEMI	74	163			2017-04-26 16:09:25	1389.42	1	0	1-49	1-49	95-99	75-94	-	-	-	-	-	Yes						3	40	28	No	0		0
2021-06-30	672	F	1935-07-27	85	Non	No	Yes	Yes	Yes	0	45	No	No	No	0	2017-04-28 23:00:00	1	STEMI	3287	5433			2017-04-29 06:43:16	463.267	1	0	100	100	0	1-49	-	-	Yes	Yes	-	-						3	13	29	No	6		57	00:57:00
2021-06-30	673	M	1959-11-16	61	Ex	No	Yes	Yes	Yes	0	83	No	No	No	0	2017-04-30 11:00:00	0	NSTEMI	416	1755			2017-05-01 00:43:08	823.133	1	0	0	0	0	100	-	-	-	-	Yes	-						0	0	15	No	6		0
2021-06-30	676	M	1975-10-26	45	Non	Yes	No	No	No	0	160	No	No	No	1	2017-05-01	1	STEMI	92	107			2017-05-01 15:26:18	926.3	0	0	1-49	1-49	50-74	75-94	-	-	-	-	Yes	-						1	2	19		0		89	01:29:00
2021-06-30	677	F	1955-12-16	65	Non	No	No	No	No	0	95	No	No	No	0	2017-05-01 12:00:00	1	STEMI	1957	1957			2017-05-01 21:47:25	587.417	0	0	100	95-99	50-74	1-49	-	-	Yes	Yes	-	-						2	10	20	No	0		44	00:44:00
2021-06-30	679	M	1980-04-13	41	Non	No	No	No	No	0	123	No	No	No	0	2017-05-01 18:00:00	1	NSTEMI	52	682			2017-05-01 22:05:46	245.767	0	0	0	100	1-49	1-49	-	-	-	Yes	-	-						3	10	20	No	0		0
2021-06-30	671	M	1946-02-06	75	Ex	No	Yes	No	No	0	81	No	No	No	0	2017-04-27 09:30:00	3	NSTEMI	15	15			2017-05-02 12:05:35	7355.58	5	0	1-49	0	95-99	1-49	-	-	-	-	-	Yes						1	30	24	No	0		0
2021-06-30	680	M	1950-03-24	71	Ex	No	Yes	Yes	No	0	33	Yes	No	Yes	3	2017-05-02 08:00:00	1	STEMI	13	12			2017-05-02 13:14:18	314.3	0	0	75-94	75-94	1-49	1-49	-	-	Yes	Yes	-	-						2	31	20	No	0		52	00:52:00
2021-06-30	674	M	1959-08-14	61	Ex	No	No	No	No	0	65	No	No	No	0	2017-04-30 12:30:00	3	NSTEMI	54	21			2017-05-02 14:46:40	3016.67	2	0	0	0	75-94	0	-	-	-	-	-	Yes						1	32	24	No	0		0
2021-06-30	675	M	1969-11-16	51	Current	No	No	No	No	0	119	No	No	No	0	2017-04-30 20:00:00	3	NSTEMI	93	456			2017-05-02 16:22:03	2662.05	2	0	0	0	100	0	-	-	-	-	-	Yes						3	40	78	No	0		0
2021-06-30	681	M	1939-05-07	82	Ex	No	No	Yes	No	0	57	No	No	No	0	2017-05-02 14:45:00	1	STEMI	89	305			2017-05-02 17:40:13	175.217	0	0	0	95-99	0	0	-	-	-	Yes	-	-						1	31	16	No	0		124	02:04:00
2021-06-30	682	M	1975-11-27	45	Current	Yes	No	No	No	0	123	No	No	No	0	2017-05-02 15:00:00	1	STEMI	263	5391			2017-05-02 18:47:11	227.183	0	0	100	0	1-49	1-49	-	-	Yes	-	-	-						1	13	36	No	0		36	00:36:00
2021-06-30	685	M	1945-01-16	76	Non	Yes	Yes	Yes	No	0	106	No	No	No	0	2017-05-03 14:30:00	1	STEMI	2834	2834			2017-05-03 19:58:45	328.75	0	1-49	50-74	1-49	100	1-49	-	-	-	-	-	Yes						2	10	56	No	0		12	00:12:00
2021-06-30	683	M	1961-11-16	59	Ex	No	Yes	Yes	No	0	163	No	No	No	0	2017-05-03 07:00:00	3	NSTEMI	257	257			2017-05-04 12:32:10	1772.17	1	0	0	0	0	75-94	-	-	-	-	Yes	-						1	32	24	No	0		0
2021-06-30	678	M	1959-03-12	62	Non	Yes	No	No	No	0	106	No	No	No	0	2017-05-01 12:00:00	4	NSTEMI	137	164			2017-05-04 14:54:43	4494.72	3	0	0	50-74	75-94	0	-	-	-	-	-	Yes						2	31	28	No	0		0
2021-06-30	686	F	1934-03-09	87	Non	No	No	No	No	0	56	No	No	No	0	2017-05-03 23:30:00	1	STEMI	1702	1753			2017-05-04 17:04:27	1054.45	1	0	100	0	0	0	-	-	Yes	-	-	-						2	13;31	52	No	0		177	02:57:00
2021-06-30	687	F	1957-11-08	63	Current	Yes	Yes	Yes	No	0	108	No	No	No	2	2017-05-04 07:00:00	2	NSTEMI	208	981			2017-05-04 19:46:53	766.883	0	0	100	100	0	0	-	-	Yes	Yes	-	-						1	13	36	No	0		0
2021-06-30	670	M	1952-03-09	69	Current	No	Yes	No	No	0	99	No	No	No	0	2017-04-26 12:00:00	2	NSTEMI	60	370			2017-05-05 16:28:14	13228.2	9	0	75-94	100	95-99	50-74	-	-	Yes	Yes	-	Yes						5	31	70	No	0		0
2021-06-30	691	M	1974-04-01	47	Non	No	No	No	No	0	143	No	No	No	0	2017-05-05 15:00:00	1	STEMI	477	3195			2017-05-05 19:56:14	296.233	0	0	0	0	100	0	-	-	-	-	-	Yes						1	13	24	No	0		26	00:26:00
2021-06-30	692	M	1941-03-05	80	Non	No	No	No	No	0	59	No	No	No	0	2017-05-06 07:00:00	1	STEMI	782	3339			2017-05-06 11:48:12	288.2	0	0	0	100	1-49	75-94	-	-	-	Yes	-	-						1	31	38	No	0		28	00:28:00
2021-06-30	693	M	1974-12-11	46	Current	No	No	No	No	0	145	No	Yes	No	0	2017-05-06 12:30:00	1	STEMI	89	328			2017-05-06 15:18:22	168.367	0	0	0	1-49	95-99	0	-	-	-	-	-	Yes						2	40	40	No	0		29	00:29:00
2021-06-30	695	M	1937-04-15	84	Unknown	No	No	No	No	0	53	Yes	No	Yes	0	2017-05-07 10:00:00	4	NSTEMI		0	1		2017-05-07 23:14:58	794.967	0	0	1-49	1-49	50-74	1-49	-	-	Yes	-	Yes	-						0	0	15	No	6		0
2021-06-30	684	F	1963-11-14	57	Current	Yes	Yes	No	No	0	109	No	No	No	0	2017-05-03 10:30:00	3	NSTEMI	59	59			2017-05-08 17:02:23	7592.38	5	0	0	1-49	1-49	95-99	-	-	-	-	Yes	-						1	13	36	No	0		0
2021-06-30	690	M	1963-08-29	57	Ex	No	No	Yes	No	4	10	Yes	No	Yes	3	2017-05-04 20:00:00	1	NSTEMI	168	168			2017-05-09 20:31:38	7231.63	5	0	1-49	75-94	100	75-94	-	-	-	Yes	Yes	-					1	2	30	48	No	0		0
2021-06-30	697	M	1941-09-28	79	Current	No	Yes	No	No	0	69	No	No	No	0	2017-05-08 23:00:00	1	STEMI	1347	7475			2017-05-09 20:50:45	1310.75	1	0	50-74	95-99	75-94	100	-	-	Yes	Yes	-	-						1	30	48	No	0		470	07:50:00
2021-06-30	698	M	1954-05-03	67	Current	No	Yes	Yes	No	0	97	No	No	No	0	2017-05-09 17:20:00	1	STEMI	120	120			2017-05-09 21:13:52	233.867	0	0	1-49	95-99	50-74	100	-	-	Yes	Yes	-	-						1	10	20	No	0		42	00:42:00
2021-06-30	694	F	1937-04-18	84	Non	No	No	Yes	No	0	50	Yes	No	No	2	2017-05-06 23:00:00	3	NSTEMI	39	51			2017-05-10 15:36:34	5316.57	4	0	50-74	75-94	1-49	1-49	-	-	Yes	Yes	-	-						1	30	48	No	0		0
2021-06-30	699	F	1965-06-20	56	Current	No	No	No	No	0	91	No	No	No	0	2017-05-10 10:30:00	1	STEMI	73	816			2017-05-10 18:09:40	459.667	0	0	0	0	0	95-99	-	-	-	-	Yes	-						1	31	16	No	0		24	00:24:00
2021-06-30	701	F	1951-01-24	70	Non	No	No	Yes	No	4	14	No	No	No	1	2017-05-11 03:15:00	1	STEMI	1527	1527			2017-05-11 06:12:29	177.483	0	0	1-49	95-99	0	1-49	-	-	-	Yes	-	-						0	0	-	No	0		541	09:01:00
2021-06-30	696	F	1944-08-16	76	Non	Yes	No	No	No	0	78	No	No	No	2	2017-05-08 08:00:00	3	NSTEMI	<5	<5			2017-05-11 11:17:40	4517.67	3	0	75-94	75-94	50-74	0	-	-	Yes	Yes	-	-						2	13;30	24	No	0		0
2021-06-30	703	M	1956-09-24	64	Current	No	No	No	No	0	133	No	No	No	0	2017-05-11 10:07:00	1	STEMI	81	81			2017-05-11 11:23:39	76.65	0	0	1-49	1-49	1-49	75-94	-	-	-	-	Yes	-						1	31	24	No	0		76	01:16:00
2021-06-30	688	M	1941-02-18	80	Ex	Yes	Yes	Yes	No	0	72	Yes	Yes	No	3	2017-05-04 07:00:00	9	NSTEMI	31	32			2017-05-11 18:59:31	10799.5	7	0	0	1-49	75-94	0	Yes	-	-	-	-	Yes						1	13	19	No	0		0
2021-06-30	704	F	1935-04-05	86	Ex	No	Yes	Yes	No	0	55	No	No	No	0	2017-05-13 16:00:00	1	STEMI	124	1125			2017-05-14 03:00:01	660.017	1	0	0	100	1-49	75-94	-	-	-	Yes	-	-						2	10	40	Yes	0		145	02:25:00
2021-06-30	705	F	1947-03-22	74	Current	Yes	No	No	No	0	60	No	No	No	0	2017-05-14 05:30:00	1	STEMI	68	1444			2017-05-14 11:24:06	354.1	0	0	1-49	1-49	1-49	75-94	-	-	-	-	Yes	-						1	31	38	Yes	0		130	02:10:00
2021-06-30	707	M	1959-02-04	62	Ex	Unknown	No	No	No	0	80	No	No	No	0	2017-05-14 10:30:00	1	STEMI	12	340			2017-05-14 13:08:15	158.25	0	0	0	0	100	0	-	-	-	-	-	Yes						1	31	18	No	0		74	01:14:00
2021-06-30	700	F	1936-01-07	85	Non	No	Yes	Yes	No	0	57	Yes	No	Yes	0	2017-05-10 12:00:00	3	NSTEMI	40	84			2017-05-15 11:25:40	7165.67	5	1-49	0	1-49	75-94	0	-	-	-	-	-	Yes						1	30	48	No	0		0
2021-06-30	689	F	1961-12-14	59	Non	No	Yes	No	No	0	39	No	No	No	3	2017-05-04 08:00:00	3	NSTEMI	58	58			2017-05-15 14:53:38	16253.6	11	0	0	50-74	75-94	95-99	-	-	-	-	Yes	-						1	31	20	No	0		0
2021-06-30	709	M	1946-07-20	74	Ex	No	No	Yes	No	0	79	No	No	No	0	2017-05-15 07:00:00	3	NSTEMI	208	208			2017-05-16 12:30:24	1770.4	1	0	75-94	1-49	50-74	0	-	-	Yes	-	-	-						1	10	28	No	0		0
2021-06-30	711	F	1957-12-11	63	Non	No	No	No	No	0	97	No	No	No	0	2017-05-16 11:30:00	1	STEMI	290	1542			2017-05-16 13:41:57	131.95	0	0	0	100	0	0	-	-	-	Yes	-	-						2	31	54	No	0		20	00:20:00
2021-06-30	702	M	1958-06-12	63	Ex	No	Yes	Yes	No	0	77	No	No	No	0	2017-05-11 08:00:00	3	NSTEMI	1961	1961			2017-05-18 11:05:26	10265.4	7	0	0	1-49	100	50-74	-	-	-	-	-	Yes						1	13	24	No	0		0
2021-06-30	710	M	1932-04-19	89	Non	No	No	No	No	0	70	No	No	No	0	2017-05-15 10:00:00	1	STEMI	656	2990			2017-05-19 21:53:26	6473.43	4	0	75-94	75-94	100	0	-	-	-	-	-	Yes						1	31	24	No	0		28	00:28:00
2021-06-30	714	M	1954-10-13	66	Current	Yes	No	Yes	No	0	74	No	No	No	0	2017-05-20 01:30:00	1	STEMI	4985	>10000			2017-05-20 04:26:06	176.1	0	0	0	0	100	0	-	-	-	-	-	Yes						2	13	47	No	0		25	00:25:00
2021-06-30	715	M	1975-06-27	46	Current	No	No	No	No	0	88	No	No	No	0	2017-05-21 01:00:00	1	STEMI	1134	7682			2017-05-21 11:19:16	619.267	0	0	100	1-49	0	0	-	-	Yes	-	-	-						1	13	19	No	0		51	00:51:00
2021-06-30	716	F	1936-05-03	85	Current	No	Yes	Yes	No	0	41	No	No	No	0	2017-05-21 10:30:00	1	STEMI	138	9092			2017-05-21 20:00:47	570.783	0	0	0	0	0	100	-	-	-	-	Yes	-						1	13	19	No	0		381	06:21:00
2021-06-30	713	M	1938-11-22	82	Current	No	Yes	Yes	No	0	61	No	No	No	0	2017-05-18 11:45:00	0	NSTEMI	179	401			2017-05-22 13:52:34	5887.57	4	0	1-49	1-49	100	1-49	-	-	-	-	-	Yes						2	30	92	No	0		0
2021-06-30	712	F	1957-05-01	64	Non	Yes	Yes	Yes	No	0	69	No	No	Yes	3	2017-05-18 09:00:00	3	NSTEMI	13	14			2017-05-22 15:47:50	6167.83	4	0	1-49	1-49	100	1-49	-	-	-	-	-	Yes				1		0	0	-	No	0		0
2021-06-30	706	M	1966-06-06	55	Non	No	No	Yes	No	2	10	No	No	No	0	2017-05-14 08:00:00	1	NSTEMI		6834			2017-05-22 17:46:44	12106.7	8	0	100	95-99	75-94	1-49	-	-	Yes	-	-	-						0	0	-	Yes	0		0
2021-06-30	717	F	1963-09-26	57	Non	No	Yes	Yes	No	0	112	No	No	No	2	2017-05-23 06:00:00	1	STEMI	85	108	1		2017-05-23 14:00:57	480.95	0	0	0	100	0	0	-	-	-	Yes	-	-						2	31	54	No	0		57	00:57:00
2021-06-30	718	M	1973-07-15	47	Current	Yes	Unknown	No	No	0	104	No	No	No	0	2017-05-23 09:30:00	1	STEMI	182	1977			2017-05-23 17:29:18	479.3	0	0	0	75-94	0	0	-	-	-	Yes	-	-						1	30	16	No	0		61	01:01:00
2021-06-30	719	M	1967-10-05	53	Current	No	Yes	Yes	No	0	139	No	No	No	0	2017-05-24 13:40:00	1	STEMI	1419	7157			2017-05-24 18:17:08	277.133	0	0	0	0	0	100	-	-	-	-	Yes	-						1	10	20	No	0		23	00:23:00
2021-06-30	721	M	1968-06-29	53	Unknown	No	No	Yes	No	0	87	No	No	No	0	2017-05-24 21:00:00	1	STEMI	24	2768	1		2017-05-24 23:13:12	133.2	0	0	100	0	1-49	0	-	-	Yes	-	-	-						2	31	28	No	0		53	00:53:00
2021-06-30	722	M	1948-01-01	73	Current	No	No	No	No	0	46	No	No	No	3	2017-05-25 01:00:00	1	STEMI	556	2353			2017-05-25 10:44:34	584.567	0	0	1-49	50-74	75-94	100	-	-	-	-	Yes	-				1		0	0	-	No	0		30	00:30:00
2021-06-30	724	M	1965-08-14	55	Current	Yes	No	No	No	0	109	No	No	No	0	2017-05-25 16:07:00	1	STEMI	451	2930	1		2017-05-25 19:07:14	180.233	0	0	100	0	0	0	-	-	Yes	-	-	-						1	13	24	No	0		39	00:39:00
2021-06-30	725	M	1965-10-06	55	Current	Yes	Yes	Yes	No	0	106	No	No	No	3	2017-05-25 18:00:00	1	NSTEMI	304	1141			2017-05-26 15:33:56	1293.93	1	0	1-49	95-99	50-74	1-49	-	-	-	Yes	-	-						1	31	28	No	0		0
2021-06-30	723	M	1936-06-23	85	Non	No	No	No	No	0	75	No	No	No	2	2017-05-25 07:00:00	0	NSTEMI	29	1142			2017-05-26 20:55:53	2275.88	1	0	75-94	75-94	0	1-49	-	-	Yes	Yes	-	-						1	30	38	No	0		0
2021-06-30	720	M	1955-07-06	66	Current	Yes	Yes	Yes	No	2	28	No	No	No	0	2017-05-24 17:00:00	1	NSTEMI	1874	1874			2017-05-28 00:39:04	4779.07	4	0	50-74	1-49	100	75-94	-	-	-	-	-	Yes						1	10	28	No	0		0
2021-06-30	730	M	1953-11-19	67	Non	Yes	Yes	Yes	No	0	111	No	No	No	2	2017-05-29 06:30:00	1	STEMI	1833	1970			2017-05-30 10:55:12	1705.2	1	1-49	1-49	100	100	1-49	-	-	-	Yes	-	-						2	42	70	No	0		78	01:18:00
2021-06-30	726	M	1937-07-10	84	Unknown	No	No	No	No	0	79	No	Yes	No	0	2017-05-26 01:00:00	3	NSTEMI	37	38			2017-05-31 13:48:40	7968.67	5	50-74	95-99	1-49	100	75-94	Yes	-	-	-	-	-						1	10	20	No	0		0
2021-06-30	733	M	1949-01-18	72	Non	No	No	No	No	0	75	No	No	No	0	2017-05-31 09:00:00	1	STEMI	1007	8918			2017-05-31 13:58:49	298.817	0	0	100	1-49	50-74	50-74	-	-	Yes	-	-	-						1	10	28	No	0		40	00:40:00
2021-06-30	728	M	1933-04-15	88	Ex	No	Yes	Yes	No	0	45	No	No	No	2	2017-05-26 09:00:00	3	NSTEMI	22	22			2017-05-31 14:15:11	7515.18	5	0	75-94	0	0	0	-	-	Yes	-	-	-						1	13	19	No	0		0
2021-06-30	729	F	1949-09-10	71	Ex	No	Yes	Yes	No	0	67	No	No	No	0	2017-05-26 10:00:00	3	NSTEMI	200	665			2017-05-31 15:50:50	7550.83	5	0	0	1-49	0	75-94	-	-	-	-	Yes	-						1	10	16	No	0		0
2021-06-30	708	M	1960-12-27	60	Non	Yes	Yes	Yes	No	0	90	No	No	No	1	2017-05-15 02:00:00	3	NSTEMI	48	52			2017-05-31 16:52:38	23932.6	16	1-49	1-49	75-94	50-74	50-74	-	-	-	Yes	-	-						1	32	36	No	0		0
2021-06-30	731	M	1944-09-10	76	Non	No	No	Yes	No	0	86	No	No	Yes	2	2017-05-29 10:00:00	0	NSTEMI	17	17			2017-05-31 19:07:52	3427.87	2	0	75-94	1-49	1-49	0	-	-	Yes	-	-	-						2	10	40	No	0		0
2021-06-30	734	M	1938-01-05	83	Non	No	Yes	Yes	No	0	41	No	No	No	2	2017-05-31 18:30:00	1	STEMI	347	5550			2017-05-31 21:04:14	154.233	0	1-49	95-99	75-94	100	100	-	-	-	-	-	Yes						2	13	33	No	0		23	00:23:00
2021-06-30	737	M	1946-10-19	74	Unknown	No	No	No	No	0	99	Yes	No	No	0	2017-06-01 12:30:00	1	STEMI	>10000	>10000	1		2017-06-01 16:11:28	221.467	0	0	0	75-94	1-49	100	-	-	-	Yes	Yes	-						2	13	33	No	0		61	01:01:00
2021-06-30	735	M	1951-02-12	70	Ex	No	No	No	No	0	68	No	No	No	0	2017-06-01 10:30:00	1	STEMI	1913	1913			2017-06-01 16:34:10	364.167	0	0	100	0	0	0	-	-	Yes	-	-	-						1	13	24	No	0		17	00:17:00
2021-06-30	727	F	1948-11-08	72	Ex	No	Yes	Yes	No	0	56	Yes	No	Yes	0	2017-05-26 08:00:00	0	NSTEMI	6	7			2017-06-01 17:00:37	9180.62	6	0	0	0	0	95-99	-	-	-	-	Yes	-						0	0	14	No	0		0
2021-06-30	732	M	1951-06-17	70	Non	No	No	Yes	No	0	73	Yes	No	Yes	2	2017-05-29 14:30:00	0	NSTEMI	21	28			2017-06-02 15:37:14	5827.23	4	0	0	75-94	1-49	1-49	-	-	-	Yes	-	-						1	10	12	No	0		0
2021-06-30	736	M	1953-04-26	68	Ex	Yes	Yes	No	No	0	76	No	No	No	0	2017-06-01 11:30:00	0	NSTEMI	15	15			2017-06-02 18:33:27	1863.45	1	0	95-99	1-49	1-49	75-94	-	-	Yes	-	-	-						1	13	29	No	0		0
2021-06-30	738	M	1926-02-16	95	Ex	No	No	Yes	No	0	47	No	No	No	0	2017-06-03 00:50:00	1	STEMI	496	496			2017-06-03 04:06:10	196.167	0	0	0	50-74	100	50-74	-	-	-	-	-	Yes						1	31	24	No	0		42	00:42:00
2021-06-30	739	M	1935-07-14	86	Ex	No	No	Yes	No	0	54	No	No	No	0	2017-06-03 18:00:00	1	STEMI	2317	>1000			2017-06-03 22:24:19	264.317	0	0	95-99	50-74	75-94	95-99	-	-	Yes	Yes	-	-						1	10	38	Yes	0		80	01:20:00
2021-06-30	742	M	1966-07-04	55	Ex	No	No	No	No	0	109	No	No	No	0	2017-06-04 05:00:00	1	STEMI	262	659			2017-06-04 08:35:20	215.333	0	0	0	100	0	0	-	-	-	Yes	-	-						1	10	24	No	0		37	00:37:00
2021-06-30	741	M	1953-06-02	68	Non	Yes	Unknown	No	No	0	133	No	No	No	0	2017-06-04 04:00:00	1	STEMI	30	3614			2017-06-04 09:33:22	333.367	0	0	50-74	1-49	95-99	100	-	-	-	-	Yes	-						2	13	42	No	0		148	02:28:00
2021-06-30	744	M	1952-03-30	69	Current	No	Yes	Yes	No	0	128	No	No	No	2	2017-06-04 20:30:00	1	STEMI	420	842			2017-06-05 01:24:01	294.017	1	0	1-49	50-74	100	50-74	-	-	-	-	-	Yes						2	30	60	No	0		37	00:37:00
2021-06-30	746	F	1932-01-01	89	Non	No	No	No	No	0	43	No	No	No	0	2017-06-05 19:39:00	3	NSTEMI	883	883			2017-06-06 19:14:44	1415.73	1	0	0	75-94	1-49	75-94	-	-	-	Yes	Yes	-						3	13	60	No	0		0
2021-06-30	747	M	1952-09-02	68	Ex	No	No	Yes	No	0	61	Yes	No	No	0	2017-06-06 10:00:00	2	NSTEMI		0			2017-06-06 19:58:00	598	0	0	100	0	100	75-94	-	-	-	-	Yes	Yes						2	32	28	No	0		0
2021-06-30	748	M	1939-08-03	81	Non	No	No	No	No	0	60	No	No	No	0	2017-06-07 09:30:00	1	STEMI	6032	8680			2017-06-07 14:05:23	275.383	0	0	75-94	0	0	100	-	-	Yes	-	Yes	-						2	31	28	No	0		18	00:18:00
2021-06-30	749	M	1930-08-25	90	Non	No	No	No	No	0	56	No	No	No	0	2017-06-07 21:00:00	1	STEMI	29	458			2017-06-08 00:22:39	202.65	1	0	75-94	1-49	50-74	100	-	-	Yes	-	-	-						1	10	38	No	0		47	00:47:00
2021-06-30	740	F	1929-10-24	91	Non	No	No	No	No	0	31	Yes	No	No	0	2017-06-04 03:00:00	3	NSTEMI	55	440			2017-06-08 12:19:55	6319.92	4	0	95-99	1-49	100	75-94	-	-	Yes	-	-	-						1	30	48	No	0		0
2021-06-30	745	M	1959-02-19	62	Current	No	Yes	Yes	No	0	113	No	No	No	2	2017-06-05 07:00:00	0	NSTEMI	10	10			2017-06-08 17:04:23	4924.38	3	0	1-49	75-94	0	1-49	-	-	-	Yes	-	-						3	13	57	No	0		0
2021-06-30	743	F	1946-02-25	75	Non	Yes	No	No	No	0	46	Yes	No	Yes	0	2017-06-04 08:00:00	9	NSTEMI		23			2017-06-09 13:44:24	7544.4	5	75-94	75-94	95-99	50-74	1-49	-	Yes unprotected	Yes	Yes	-	-						2	13	29	No	0		0
2021-06-30	750	F	1946-11-20	74	Ex	No	No	No	No	0	60	No	No	No	0	2017-06-09 18:00:00	1	STEMI	259	1476			2017-06-09 19:30:59	90.9833	0	0	1-49	1-49	100	1-49	-	-	-	-	-	Yes						1	31	24	No	0		33	00:33:00
2021-06-30	753	M	1949-01-01	72	Ex	No	Yes	Yes	No	0	52	No	No	No	3	2017-06-11 22:00:00	1	STEMI	31	58			2017-06-12 01:46:48	226.8	1	0	75-94	1-49	1-49	50-74	-	-	Yes	-	-	-						1	13	19	No	0		57	00:57:00
2021-06-30	755	F	1937-10-27	83	Non	Yes	No	Yes	No	0	77	Yes	Yes	Yes	2	2017-06-12 06:00:00	2	NSTEMI	20	59			2017-06-12 13:47:41	467.683	0	0	1-49	1-49	0	75-94	-	-	-	-	Yes	-						0	0	20	Yes	0		0
2021-06-30	754	M	1950-10-26	70	Current	No	No	No	No	0	114	No	No	No	0	2017-06-12 03:00:00	0	NSTEMI	43	43			2017-06-13 14:41:11	2141.18	1	0	0	0	100	95-99	-	-	-	-	Yes	-						1	13	19	No	0		0
2021-06-30	751	M	1933-12-28	87	Non	Yes	No	Yes	No	0	47	Yes	No	No	3	2017-06-09 20:00:00	3	NSTEMI	30	1545			2017-06-13 17:27:18	5607.3	4	0	95-99	100	0	75-94	-	-	Yes	Yes	Yes	-						3	13;31	24	No	0		0
2021-06-30	752	M	1974-07-24	46	Current	Yes	No	No	No	0	132	No	No	No	0	2017-06-11 09:30:00	0	NSTEMI	97	363		n/a	2017-06-13 18:36:23	3426.38	2	0	1-49	1-49	50-74	95-99	-	-	-	-	Yes	-						1	10	16	No	0		0
2021-06-30	756	M	1950-03-05	71	Current	No	Yes	Yes	Yes	0	120	No	No	No	0	2017-06-17 17:30:00	1	STEMI	17	267		n/a	2017-06-18 07:49:41	859.683	1	0	95-99	75-94	1-49	1-49	-	-	Yes	Yes	-	-						2	32	24	No	0		128	02:08:00
2021-06-30	757	M	1955-06-23	66	Non	Unknown	No	No	No	0	82	No	No	No	0	2017-06-18 15:00:00	1	STEMI	45	>10000	1	n/a	2017-06-18 19:12:04	252.067	0	0	100	100	0	0	-	-	Yes	Yes	-	-						1	10	18	Yes	0		37	00:37:00
2021-06-30	759	F	1961-01-31	60	Non	Yes	Yes	Yes	No	4	42	Yes	No	No	3	2017-06-19 04:00:00	2	NSTEMI	137	137		n/a	2017-06-19 15:16:23	676.383	0	75-94	75-94	75-94	100	95-99	-	Yes unprotected	-	-	Yes	-						1	25	30	Yes	0		0
2021-06-30	758	M	1958-03-18	63	Current	Yes	No	Yes	No	0	147	No	No	No	0	2017-06-19 02:00:00	1	STEMI	1844	3180		n/a	2017-06-19 19:30:23	1050.38	0	0	0	1-49	100	75-94	-	-	-	-	-	Yes						1	13	33	No	0		14	00:14:00
2021-06-30	761	M	1944-01-20	77	Ex	No	Yes	No	No	0	61	No	No	No	0	2017-06-21 09:00:00	1	STEMI	673	5432		n/a	2017-06-21 12:33:22	213.367	0	0	0	0	100	1-49	-	-	-	-	-	Yes						2	13	48	No	0		27	00:27:00
2021-06-30	762	M	1954-01-09	67	Current	No	No	No	No	0	152	Yes	No	No	0	2017-06-22 05:00:00	1	STEMI	128	478		n/a	2017-06-22 07:13:44	133.733	0	0	95-99	1-49	75-94	50-74	-	-	Yes	-	-	-						1	31	32	No	0		49	00:49:00
2021-06-30	760	F	1962-05-16	59	Current	Yes	Yes	No	No	0	108	No	No	No	0	2017-06-20 13:00:00	0	NSTEMI	<5	<5		n/a	2017-06-23 10:48:00	4188	3	0	0	75-94	100	0	-	-	-	Yes	-	Yes						1	31	32	No	0		0
2021-06-30	763	M	1948-11-18	72	Ex	No	Yes	Yes	Yes	0	75	No	No	No	0	2017-06-22 14:00:00	1	STEMI	1724	5473		n/a	2017-06-24 20:55:30	3295.5	2	0	100	0	95-99	95-99	-	-	Yes	-	Yes	Yes						3	13;31	40	No	0		257	04:17:00
2021-06-30	764	F	1960-10-27	60	Current	Yes	No	No	No	0	110	No	No	No	0	2017-06-25 20:45:00	1	STEMI	463	1458		n/a	2017-06-25 22:21:13	96.2167	0	0	1-49	1-49	100	1-49	-	-	-	-	-	Yes						3	13;31	62	No	0		18	00:18:00
2021-06-30	765	M	1966-03-05	55	Non	No	Yes	Yes	No	0	94	No	No	No	1	2017-06-26 13:00:00	1	STEMI	36	>10000		n/a	2017-06-26 16:25:58	205.967	0	0	100	95-99	1-49	1-49	-	-	Yes	Yes	-	-						3	42	86	Yes	0		27	00:27:00
2021-06-30	768	M	1954-09-21	66	Non	Yes	No	Yes	No	0	80	No	No	No	0	2017-06-27 17:00:00	1	STEMI	687	687		n/a	2017-06-27 19:46:36	166.6	0	0	1-49	1-49	100	1-49	-	-	-	-	-	Yes						1	31	20	No	0		46	00:46:00
2021-06-30	767	M	1937-06-23	84	Non	No	No	Yes	Yes	0	34	No	No	No	2	2017-06-27 03:00:00	3	NSTEMI	625	870		n/a	2017-06-29 13:29:43	3509.72	2	0	1-49	1-49	100	75-94	-	-	-	-	Yes	-				1		0	0	15	No	0		0
2021-06-30	771	M	1939-01-01	82	Non	No	Yes	No	No	0	60	No	No	No	0	2017-06-29 22:00:00	1	STEMI		0			2017-06-30 05:37:58	457.967	1	0	100	50-74	75-94	75-94	-	-	Yes	-	-	-						1	13	19	No	0		34	00:34:00
2021-06-30	770	M	1960-08-31	60	Non	No	Yes	No	No	0	77	No	No	No	0	2017-06-29 22:00:00	2	STEMI	3718	7218		n/a	2017-06-30 10:07:49	727.817	1	0	1-49	1-49	75-94	100	-	-	-	-	Yes	Yes						2	13	24	No	0		750	12:30:00
2021-06-30	773	F	1928-08-21	92	Non	No	Yes	No	Yes	0	51	Yes	No	No	0	2017-06-30 11:00:00	1	STEMI	61	2329		n/a	2017-06-30 14:17:59	197.983	0	0	1-49	1-49	0	100	-	-	-	-	Yes	-						1	31	24	No	0		18	00:18:00
2021-06-30	772	M	1945-09-02	75	Ex	No	No	No	No	0	92	No	No	No	0	2017-06-30 08:00:00	1	STEMI	65	7447		n/a	2017-06-30 16:38:40	518.667	0	0	100	1-49	0	0	-	-	Yes	-	-	-						1	31	28	No	0		314	05:14:00
2021-06-30	774	F	1971-09-04	49	Non	No	No	No	No	0	124	No	No	No	0	2017-06-30 17:41:00	1	STEMI	155	8537		n/a	2017-06-30 22:30:16	289.267	0	0	100	0	0	0	-	-	Yes	-	-	-						1	31	20	No	0		177	02:57:00
2021-06-30	775	M	1948-06-02	73	Ex	No	Yes	No	No	0	95	No	No	Yes	0	2017-06-30 19:00:00	1	STEMI	n/a	>10000		n/a	2017-07-01 09:03:25	843.417	1	0	0	1-49	1-49	95-99	-	-	-	-	Yes	-						1	31	20	No	0		48	00:48:00
2021-06-30	776	F	1935-12-15	85	Non	No	No	Yes	No	0	39	No	No	No	0	2017-07-01 06:00:00	1	STEMI	337	2594		n/a	2017-07-01 13:00:00	420	0	0	100	0	0	0	-	-	Yes	-	-	-						1	10	24	No	0		39	00:39:00
2021-06-30	778	M	1953-01-14	68	Current	Yes	Unknown	No	No	0	76	Yes	No	No	0	2017-07-02 20:15:00	1	STEMI	157	3093	1	n/a	2017-07-02 23:09:26	174.433	0	0	1-49	50-74	100	95-99	-	-	-	-	-	Yes						2	32	61	No	0		38	00:38:00
2021-06-30	766	M	1951-04-28	70	Non	Yes	No	Yes	No	0	60	Yes	No	Yes	3	2017-06-26 20:00:00	3	NSTEMI	4273	4273		n/a	2017-07-03 11:17:29	9557.48	7	95-99	100	100	95-99	95-99	-	Yes unprotected	-	-	Yes	Yes						2	31	44	Yes	0		0
2021-06-30	780	M	1980-11-20	40	Ex	No	No	No	No	0	100	Yes	No	Yes	0	2017-07-03 15:00:00	1	STEMI	12	>10000		n/a	2017-07-03 21:50:25	410.417	0	0	100	0	0	0	-	-	Yes	-	-	-						0	0	20	Yes	0		64	01:04:00
2021-06-30	777	M	1955-02-06	66	Ex	No	No	No	No	0	72	No	No	No	0	2017-07-02 20:00:00	2	NSTEMI	74	74		n/a	2017-07-03 22:11:03	1571.05	1	0	0	0	95-99	0	-	-	-	-	-	Yes						2	13	29	No	0		0
2021-06-30	782	M	1940-05-07	81	Ex	Yes	Yes	Yes	No	0	32	No	No	Yes	0	2017-07-04 05:00:00	1	STEMI	19	8930		n/a	2017-07-04 07:35:09	155.15	0	1-49	100	1-49	100	50-74	-	-	Yes	-	-	-						1	31	20	No	0		42	00:42:00
2021-06-30	781	M	1980-01-05	41	Current	No	Unknown	No	No	0	109	No	No	No	0	2017-07-03 21:00:00	1	STEMI	279	504		n/a	2017-07-04 11:15:47	855.783	1	0	95-99	1-49	75-94	95-99	-	-	Yes	-	Yes	-						3	10	44	No	0		103	01:43:00
2021-06-30	769	F	1931-11-17	89	Ex	No	Yes	No	No	0	31	No	No	No	0	2017-06-29 09:00:00	1	STEMI	3326	3326		n/a	2017-07-04 21:23:46	7943.77	5	1-49	50-74	50-74	100	1-49	-	-	-	-	-	Yes						1	32	28	No	0		50	00:50:00
2021-06-30	786	M	1957-02-20	64	Unknown	No	No	No	No	0	110	No	No	No	0	2017-07-06	1	STEMI	141	807		n/a	2017-07-06 02:49:31	169.517	0	0	100	95-99	100	50-74	-	-	-	-	-	Yes						1	30	48	No	0		30	00:30:00
2021-06-30	788	M	1976-12-30	44	Non	No	No	No	No	0	96	No	No	No	0	2017-07-06 09:00:00	1	STEMI	659	1432		n/a	2017-07-06 11:27:40	147.667	0	0	0	1-49	100	1-49	-	-	-	-	-	Yes						1	10	28	No	0		20	00:20:00
2021-06-30	787	M	1948-01-18	73	Non	No	No	Yes	No	0	72	No	No	No	0	2017-07-06 08:00:00	1	STEMI	213	3043		n/a	2017-07-06 11:42:35	222.583	0	0	1-49	1-49	0	100	-	-	-	-	Yes	-						2	31	28	No	0		26	00:26:00
2021-06-30	783	M	1947-08-20	73	Current	No	No	No	Yes	0	86	No	No	No	0	2017-07-04 12:00:00	0	NSTEMI	11	51		n/a	2017-07-06 18:55:46	3295.77	2	0	1-49	75-94	0	0	-	-	-	Yes	-	-						1	13	24	No	0		0
2021-06-30	790	M	1960-11-05	60	Current	Yes	No	No	No	0	180	No	No	No	2	2017-07-06 22:00:00	1	STEMI	362	3438		n/a	2017-07-07 11:58:55	838.917	1	0	75-94	1-49	100	75-94	-	-	-	-	-	Yes						2	13	29	No	0		36	00:36:00
2021-06-30	785	F	1937-08-28	83	Current	Yes	No	Yes	No	0	62	No	No	No	2	2017-07-05 12:00:00	1	NSTEMI	2062	>10000		n/a	2017-07-07 19:59:23	3359.38	2	0	100	50-74	75-94	100	-	-	Yes	-	Yes	-						1	31	38	No	6		0
2021-06-30	784	M	1944-01-02	77	Non	Yes	No	Yes	No	0	56	Yes	Yes	No	2	2017-07-05 02:05:00	3	NSTEMI	20	1134		n/a	2017-07-07 20:18:02	3973.03	2	0	0	0	100	75-94	Yes	-	-	-	-	Yes						2	40	45	No	6		0
2021-06-30	779	M	1957-12-25	63	Unknown	Yes	Yes	No	No	0	104	No	No	No	0	2017-07-03 09:17:00	3	NSTEMI	202	202			2017-07-10 11:01:03	10184	7	0	1-49	1-49	0	100	-	-	-	-	Yes	-						1	13	29	No	0		0
2021-06-30	792	F	1949-01-06	72	Current	Yes	No	No	No	0	54	No	No	No	0	2017-07-08 19:30:00	3	NSTEMI	289	289			2017-07-10 14:41:19	2591.32	2	0	0	75-94	0	1-49	-	-	-	Yes	-	-						1	31	33	No	0		0
2021-06-30	791	F	1943-05-20	78	Ex	No	Yes	Yes	No	0	42	No	Yes	No	0	2017-07-08 00:30:00	2	NSTEMI	1100	1100			2017-07-10 18:28:26	3958.43	2	1-49	1-49	75-94	50-74	100	Yes	-	-	Yes	Yes	-						1	10	20	No	0		0
2021-06-30	795	M	1958-02-11	63	Ex	Yes	Yes	Yes	No	0	114	Yes	No	Yes	3	2017-07-10 09:00:00	0	NSTEMI	6	6			2017-07-11 19:02:30	2042.5	1	0	1-49	0	1-49	75-94	-	-	-	-	Yes	-						1	10	24	No	0		0
2021-06-30	793	M	1946-03-10	75	Non	No	No	No	No	0	79	No	No	No	0	2017-07-09 02:00:00	2	NSTEMI	160	205			2017-07-12 11:34:33	4894.55	3	0	1-49	75-94	95-99	50-74	-	-	-	Yes	-	Yes						2	13	29	No	0		0
2021-06-30	796	F	1954-04-01	67	Non	No	No	Yes	No	0	83	No	No	No	2	2017-07-10 12:00:00	0	NSTEMI	<5	<5			2017-07-12 17:00:19	3180.32	2	0	0	50-74	0	95-99	-	-	-	-	Yes	-						1	30	16	No	0		0
2021-06-30	798	M	1937-10-26	83	Non	No	No	Yes	No	0	83	No	No	No	0	2017-07-12 18:00:00	1	STEMI	Insufficient sample	1398			2017-07-12 21:23:37	203.617	0	0	1-49	75-94	100	75-94	-	-	-	Yes	Yes	Yes						2	13;31	24	Yes	0		45	00:45:00
2021-06-30	799	M	1957-05-26	64	Non	Yes	No	Yes	No	0	158	No	No	No	0	2017-07-14 12:45:00	1	STEMI	101	1226			2017-07-14 17:30:55	285.917	0	0	1-49	1-49	100	1-49	-	-	-	-	-	Yes						2	31	42	No	0		34	00:34:00
2021-06-30	800	F	1935-07-25	85	Current	Yes	Unknown	No	No	0	47	No	No	No	0	2017-07-14 16:00:00	1	STEMI	1155	5932			2017-07-14 19:28:11	208.183	0	0	1-49	100	0	0	-	-	-	Yes	-	-						2	42	48	No	0		43	00:43:00
2021-06-30	794	M	1938-02-09	83	Current	No	No	No	No	0	64	No	No	No	2	2017-07-09 10:30:00	2	NSTEMI	64	854			2017-07-17 11:20:53	11570.9	8	0	1-49	50-74	1-49	95-99	-	-	-	-	Yes	-					1	1	32	28	No	0		0
2021-06-30	789	M	1941-09-11	79	Non	No	No	Yes	No	0	62	Yes	No	No	0	2017-07-06 11:00:00	2	NSTEMI	395	1008			2017-07-18 14:30:35	17490.6	12	75-94	100	100	75-94	75-94	-	Yes unprotected	-	-	Yes	Yes					1	2	10	28	No	0		0
2021-06-30	805	M	1931-10-15	89	Ex	No	Yes	No	No	0	41	No	No	No	0	2017-07-19 15:00:00	1	STEMI	36	982			2017-07-19 17:43:05	163.083	0	1-49	50-74	50-74	100	1-49	-	-	-	-	-	Yes						1	30	48	No	0		21	00:21:00
2021-06-30	807	M	1970-09-09	50	Ex	No	No	No	No	0	171	No	No	No	0	2017-07-20 02:00:00	1	STEMI	50	1541			2017-07-20 06:06:51	246.85	0	0	0	100	1-49	1-49	-	-	-	Yes	-	-						1	31	16	No	0		36	00:36:00
2021-06-30	801	M	1963-05-30	58	Current	Yes	Yes	No	No	0	102	No	No	No	0	2017-07-16	3	NSTEMI	173	182			2017-07-20 10:13:39	6373.65	4	0	0	0	75-94	0	-	-	-	-	-	Yes						1	40	30	No	0		0
2021-06-30	802	M	1937-06-18	84	Non	Yes	No	Yes	No	0	53	Yes	Yes	Yes	0	2017-07-19 04:00:00	3	NSTEMI	434	673			2017-07-20 16:24:13	2184.22	1	1-49	1-49	0	95-99	1-49	-	-	-	-	-	Yes					1	3	31	68	No	0		0
2021-06-30	803	F	1965-01-01	56	Non	Yes	Yes	Yes	No	0	94	No	No	No	3	2017-07-19 06:00:00	3	NSTEMI	<5	<5			2017-07-20 16:37:44	2077.73	1	0	0	1-49	75-94	75-94	-	-	-	-	Yes	Yes						2	13	19	No	0		0
2021-06-30	804	M	1963-09-19	57	Current	Yes	Yes	Yes	No	0	200	No	No	No	2	2017-07-19 10:00:00	1	STEMI	167	442			2017-07-21 14:54:51	3174.85	2	0	95-99	0	0	0	-	-	Yes	-	-	-						1	31	38	No	0		23	00:23:00
2021-06-30	806	F	1949-02-01	72	Ex	Yes	No	No	No	0	52	Yes	No	Yes	1	2017-07-19 16:00:00	0	NSTEMI	9	9			2017-07-21 18:55:08	3055.13	2	0	0	0	75-94	0	-	-	-	-	-	Yes						0	0	20	Yes	0		0
2021-06-30	808	M	1974-06-15	47	Current	Yes	Yes	No	No	0	105	No	No	No	2	2017-07-22 09:00:00	1	STEMI	126	689			2017-07-22 23:58:16	898.267	0	0	1-49	1-49	100	75-94	-	-	-	-	-	Yes						1	13	42	No	0		32	00:32:00
2021-06-30	809	M	1945-08-10	75	Current	No	No	No	No	0	83	Yes	No	Yes	0	2017-07-22 09:00:00	0	NSTEMI	52	56			2017-07-24 16:15:47	3315.78	2	0	1-49	1-49	1-49	95-99	-	-	-	-	Yes	-						0	0	14	Yes	0		0
2021-06-30	810	F	1969-03-12	52	Non	No	Unknown	No	No	0	125	No	No	No	3	2017-07-24 23:55:00	3	NSTEMI	71	103			2017-07-25 18:21:06	1106.1	1	0	0	0	95-99	1-49	-	-	-	-	-	Yes						1	32	18	No	0		0
2021-06-30	814	M	1937-11-29	83	Ex	Yes	Unknown	Yes	No	0	52	Yes	No	No	2	2017-07-26 11:30:00	1	STEMI	65	2487			2017-07-26 18:21:27	411.45	0	0	95-99	75-94	75-94	75-94	-	-	Yes	-	-	-						1	32	24	No	0		27	00:27:00
2021-06-30	811	F	1954-12-11	66	Non	Yes	Unknown	Yes	No	0	119	No	No	No	2	2017-07-25 16:45:00	1	STEMI	167	721			2017-07-28 18:06:24	4401.4	3	0	0	0	95-99	75-94	-	-	-	-	-	Yes						1	31	16	No	0		56	00:56:00
2021-06-30	816	M	1949-06-21	72	Non	No	No	No	No	0	86	No	No	No	0	2017-07-29 05:00:00	1	STEMI	972	>10000			2017-07-29 12:04:04	424.067	0	0	1-49	100	100	75-94	-	-	-	-	-	Yes						2	13	-	No	0		25	00:25:00
2021-06-30	815	M	1934-10-05	86	Non	Yes	Yes	Yes	Yes	0	77	Yes	No	Yes	0	2017-07-26 22:00:00	0	NSTEMI	27	41			2017-07-31 11:16:01	6556.02	5	0	1-49	75-94	95-99	75-94	-	-	-	-	Yes	-						1	13	33	Yes	0		0
2021-06-30	813	M	1972-01-17	49	Ex	Yes	No	Yes	No	0	199	No	No	No	2	2017-07-26 09:00:00	3	NSTEMI	6	38			2017-07-31 12:48:52	7428.87	5	0	0	95-99	1-49	1-49	-	-	-	Yes	-	-						2	13;31	19	No	0		0
2021-06-30	812	F	1957-08-23	63	Non	No	No	Yes	No	1	54	Yes	No	Yes	3	2017-07-26 09:00:00	0	NSTEMI	82	82			2017-07-31 17:13:48	7693.8	5	0	100	0	0	0	-	-	Yes	-	-	-						1	13	19	No	0		0
2021-06-30	818	M	1951-12-28	69	Non	Yes	Yes	No	No	0	88	No	No	No	0	2017-07-31 09:00:00	3	NSTEMI	651	651			2017-08-01 14:54:33	1794.55	1	0	1-49	1-49	100	75-94	-	-	-	-	Yes	Yes						4	10	90	No	0		0
2021-06-30	819	F	1945-12-14	75	Current	No	Yes	Yes	No	0	126	No	No	No	1	2017-08-01 07:00:00	1	STEMI	5369	5537			2017-08-01 18:22:04	682.067	0	0	1-49	100	1-49	0	-	-	-	Yes	-	-						2	13	35	No	0		172	02:52:00
2021-06-30	820	M	1954-07-01	67	Current	No	No	Yes	No	0	123	No	No	No	0	2017-08-01 17:00:00	2	NSTEMI	307	613			2017-08-02 14:57:26	1317.43	1	0	0	1-49	75-94	0	-	-	-	-	-	Yes						1	13	33	No	0		0
2021-06-30	821	M	1953-07-17	68	Non	No	Yes	Yes	No	0	101	No	No	No	0	2017-08-02 04:00:00	2	NSTEMI	52	683			2017-08-03 11:38:14	1898.23	1	0	75-94	75-94	1-49	0	-	-	Yes	Yes	-	-						2	30	65	No	0		0
2021-06-30	822	M	1962-07-03	59	Current	No	Unknown	No	No	0	119	No	No	No	0	2017-08-03 14:15:00	1	STEMI	714	4140			2017-08-03 16:13:20	118.333	0	0	0	100	0	0	-	-	-	Yes	-	-						2	31	48	No	0		28	00:28:00
2021-06-30	823	M	1936-05-07	85	Unknown	Yes	Yes	Yes	No	0	0	No	No	No	0	2017-08-03 19:40:00	1	STEMI	3748	3748			2017-08-03 23:29:29	229.483	0	100	50-74	1-49	75-94	50-74	-	Yes unprotected	-	-	-	-						1	13	19	No	0		88	01:28:00
2021-06-30	824	M	1936-09-11	84	Non	No	Yes	No	Unknown	0	71	No	No	No	0	2017-08-05 10:00:00	1	STEMI	665	856			2017-08-05 13:40:16	220.267	0	0	1-49	75-94	1-49	100	-	-	-	-	Yes	-						1	BMS	20	Yes	0		26	00:26:00
2021-06-30	825	M	1967-11-06	53	Non	No	Yes	No	No	0	94	No	No	No	0	2017-08-05 18:55:00	1	STEMI	31	5511			2017-08-05 20:30:43	95.7167	0	0	100	0	1-49	1-49	-	-	Yes	-	-	-						1	13	19	No	0		88	01:28:00
2021-06-30	826	M	1961-12-07	59	Current	No	Unknown	No	No	0	104	No	No	No	0	2017-08-05 19:00:00	1	STEMI	104	>10000			2017-08-05 22:10:51	190.85	0	0	100	1-49	1-49	1-49	-	-	Yes	-	-	-						1	31	20	No	0		27	00:27:00
2021-06-30	827	M	1949-04-25	72	Ex	Yes	Yes	Yes	No	0	84	Yes	No	No	0	2017-08-07 00:49:00	1	STEMI	16	5450			2017-08-07 02:53:39	124.65	0	0	0	100	0	0	-	-	-	Yes	-	-						2	31	58	No	0		30	00:30:00
2021-06-30	833	M	1934-04-25	87	Ex	No	No	Yes	No	0	60	Yes	No	Yes	3	2017-08-08 09:00:00	3	NSTEMI	31	294			2017-08-08 19:23:58	623.967	0	1-49	1-49	1-49	1-49	75-94	-	-	-	-	Yes	-						1	13	33	No	0		0
2021-06-30	831	M	1942-11-24	78	Ex	Yes	No	Yes	No	0	71	No	No	No	0	2017-08-08 02:30:00	2	NSTEMI	846	>10000			2017-08-08 20:00:09	1050.15	0	50-74	75-94	1-49	75-94	100	-	-	-	-	Yes	Yes						4	13	46	No	6		0
2021-06-30	829	F	1944-05-03	77	Current	No	Unknown	No	No	0	107	No	No	No	0	2017-08-07 22:00:00	1	STEMI	368	710			2017-08-08 22:38:40	1478.67	1	0	0	95-99	75-94	1-49	-	-	-	Yes	-	-						1	13	19	No	0		385	06:25:00
2021-06-30	828	M	1948-05-22	73	Ex	No	Yes	No	No	0	68	No	No	No	0	2017-08-07 08:00:00	0	NSTEMI	<5	<5			2017-08-09 10:41:21	3041.35	2	0	75-94	1-49	95-99	0	-	-	Yes	-	-	Yes						2	30;31	32	No	0		0
2021-06-30	834	M	1969-07-08	52	Current	No	No	No	No	0	130	No	No	No	3	2017-08-09 19:00:00	1	STEMI	1284	3809			2017-08-10 01:01:43	361.717	1	0	0	1-49	0	100	-	-	-	-	Yes	-						1	42	28	No	0		45	00:45:00
2021-06-30	832	M	1978-08-14	42	Ex	No	Yes	Yes	No	0	229	No	No	No	0	2017-08-08 08:00:00	0	NSTEMI	122	312			2017-08-10 10:55:04	3055.07	2	0	0	0	75-94	0	-	-	-	-	-	Yes						1	13	19	No	0		0
2021-06-30	835	M	1956-12-16	64	Current	No	Yes	No	No	0	92	No	No	No	0	2017-08-10 01:00:00	0	NSTEMI	5	14			2017-08-10 12:10:36	670.6	0	0	95-99	0	0	0	-	-	Yes	-	-	-						1	31	20	No	0		0
2021-06-30	836	M	1950-06-16	71	Ex	Unknown	Unknown	Unknown	No	0	81	No	No	No	0	2017-08-10 11:35:00	1	STEMI	148	148	1		2017-08-10 14:52:06	197.1	0	1-49	100	1-49	0	0	-	-	Yes	-	-	-						1	42	20	No	0		87	01:27:00
2021-06-30	838	M	1946-07-08	75	Ex	No	Yes	No	No	0	133	No	No	No	0	2017-08-12	1	STEMI		0			2017-08-12 06:03:21	363.35	0	75-94	95-99	100	95-99	100	-	Yes unprotected	Yes	-	-	-						1	13	33	No	0		73	01:13:00
2021-06-30	840	F	1929-06-15	92	Non	No	No	Yes	No	0	42	No	No	No	0	2017-08-12 10:00:00	1	STEMI	27	1485			2017-08-12 15:35:02	335.033	0	75-94	75-94	0	0	75-94	-	Yes unprotected	Yes	-	Yes	-						2	13	29	No	0		33	00:33:00
2021-06-30	830	F	1966-03-04	55	Current	No	Yes	Yes	Yes	0	141	No	No	No	3	2017-08-07 22:00:00	1	NSTEMI	24	215			2017-08-14 11:11:01	9431.02	7	0	1-49	1-49	1-49	100	-	-	-	-	Yes	-						1	13	18	No	0		0
2021-06-30	837	M	1968-07-07	53	Ex	Yes	Yes	Yes	No	0	142	No	No	No	0	2017-08-11 08:00:00	0	NSTEMI	11	12			2017-08-14 14:40:22	4720.37	3	0	0	1-49	0	95-99	-	-	-	-	Yes	-						2	13	19	No	0		0
2021-06-30	839	M	1969-09-15	51	Ex	Yes	Yes	Yes	No	0	69	Yes	No	Yes	3	2017-08-12 09:00:00	3	NSTEMI	235	235			2017-08-14 18:04:53	3424.88	2	0	0	95-99	75-94	1-49	-	-	-	Yes	-	Yes						2	13	29	No	0		0
2021-06-30	842	M	1962-01-23	59	Current	No	No	Yes	No	0	71	No	No	No	0	2017-08-15 10:58:00	1	STEMI	6	1135			2017-08-15 13:00:45	122.75	0	0	0	0	100	0	-	-	-	-	-	Yes						1	31	38	No	0		178	02:58:00
2021-06-30	844	M	1960-12-02	60	Non	No	Yes	Yes	No	0	112	No	No	No	2	2017-08-16 18:00:00	1	STEMI	37	553			2017-08-16 23:52:52	352.867	0	0	1-49	1-49	1-49	100	-	-	-	-	Yes	-						0	0	20	Yes	0		50	00:50:00
2021-06-30	841	M	1963-09-19	57	Current	No	Yes	Yes	No	0	103	No	No	No	0	2017-08-14	2	NSTEMI	8	8			2017-08-17 13:25:50	5125.83	3	1-49	95-99	95-99	1-49	1-49	-	-	Yes	Yes	-	-						3	31	38	No	0		0
2021-06-30	845	M	1955-07-16	66	Current	Yes	Yes	No	No	0	112	No	No	No	0	2017-08-16 21:45:00	0	NSTEMI	8	67			2017-08-17 17:43:14	1198.23	1	1-49	75-94	1-49	1-49	50-74	-	-	Yes	-	-	-						1	30	48	No	0		0
2021-06-30	843	M	1938-06-03	83	Non	No	Yes	Yes	No	0	57	Yes	No	Yes	3	2017-08-15 22:00:00	0	NSTEMI	67	109			2017-08-18 17:39:09	4059.15	3	0	75-94	0	100	0	-	-	Yes	-	-	Yes						4	13;31	60	No	0		0
2021-06-30	847	M	1967-02-28	54	Current	No	No	No	No	0	129	No	No	No	0	2017-08-19 13:00:00	1	STEMI	944	>10000			2017-08-19 16:00:00	180	0	0	100	100	1-49	100	-	-	Yes	Yes	-	-						1	13	24	No	0		63	01:03:00
2021-06-30	848	M	1965-08-24	55	Ex	Yes	Yes	Yes	No	0	168	Yes	Yes	Yes	0	2017-08-19 15:10:00	1	STEMI	257	932			2017-08-19 17:50:00	160	0	0	0	0	100	95-99	-	-	-	-	Yes	-						2	13	55	No	0		33	00:33:00
2021-06-30	846	M	1966-02-01	55	Ex	No	Yes	No	No	0	61	No	No	Yes	0	2017-08-19 13:00:00	1	STEMI	74	1905			2017-08-19 18:09:36	309.6	0	0	0	100	0	0	-	-	-	Yes	-	-						1	31	20	No	0		106	01:46:00
2021-06-30	849	M	1965-06-13	56	Ex	Yes	Yes	No	No	0	130	No	No	No	0	2017-08-21 11:42:00	1	STEMI	<5	2546			2017-08-21 13:59:36	137.6	0	0	100	0	0	0	-	-	Yes	-	-	-						1	13	19	No	0		44	00:44:00
2021-06-30	850	M	1936-02-03	85	Current	Yes	Yes	Yes	No	0	82	No	No	No	2	2017-08-21 22:00:00	1	STEMI	2835	3799			2017-08-23 09:07:39	2107.65	2	0	0	0	0	95-99	-	-	-	-	Yes	-						1	31	16	No	0		1287	21:27:00
2021-06-30	854	M	1953-05-07	68	Ex	No	Yes	No	No	0	88	No	No	No	0	2017-08-25 03:00:00	1	STEMI	578	6839			2017-08-25 08:24:41	324.683	0	0	0	1-49	100	75-94	-	-	-	-	-	Yes						1	31	33	No	0		36	00:36:00
2021-06-30	851	F	1960-06-02	61	Ex	Yes	Yes	Yes	No	0	149	No	No	No	2	2017-08-23 12:00:00	0	NSTEMI	17	17			2017-08-25 18:12:20	3252.33	2	0	95-99	0	0	0	-	Yes unprotected	Yes	-	-	-						1	31	16	No	0		0
2021-06-30	856	M	1948-01-24	73	Non	No	Yes	Yes	No	1	57	Yes	Yes	No	2	2017-08-26 02:30:00	1	STEMI	46	1077			2017-08-26 07:47:06	317.1	0	100	100	100	100	100	Yes	-	-	-	-	-						2	13	29	No	0		87	01:27:00
2021-06-30	858	M	1948-01-20	73	Non	No	Yes	Yes	No	0	106	No	No	No	0	2017-08-27 05:30:00	1	STEMI	4807	5341			2017-08-27 15:44:26	614.433	0	0	0	0	1-49	0	-	-	Yes	-	-	-						2	10	38	No	0		19	00:19:00
2021-06-30	857	M	1978-05-10	43	Current	Yes	No	No	No	0	127	No	No	No	0	2017-08-27 04:00:00	1	STEMI	3076	7217			2017-08-27 21:35:43	1055.72	0	0	0	0	100	0	-	-	-	-	-	Yes						2	10	24	No	6		309	05:09:00
2021-06-30	862	M	1940-01-19	81	Current	No	Yes	Yes	No	2	27	Yes	No	No	1	2017-08-28 09:30:00	1	STEMI	110	1225			2017-08-28 15:51:10	381.167	0	0	75-94	75-94	95-99	1-49	-	-	-	-	-	Yes						2	31	28	No	0		42	00:42:00
2021-06-30	861	M	1942-11-02	78	Current	No	Yes	Yes	No	0	71	No	No	No	0	2017-08-28 08:00:00	2	NSTEMI	36	1733			2017-08-29 10:17:22	1577.37	1	0	50-74	1-49	1-49	100	-	-	-	-	Yes	-						1	10	20	No	0		0
2021-06-30	852	F	1936-11-20	84	Ex	Yes	Yes	Yes	No	0	53	Yes	Yes	Yes	2	2017-08-23 13:00:00	0	NSTEMI	166	291			2017-08-29 13:36:04	8676.07	6	75-94	100	100	100	100	Yes	-	-	-	-	-						3	10	32	No	0		0
2021-06-30	853	M	1953-05-10	68	Ex	Yes	Yes	Yes	No	0	92	No	No	No	0	2017-08-23 19:00:00	0	NSTEMI	10	10			2017-08-30 15:07:58	9847.97	7	0	0	50-74	95-99	75-94	-	-	-	-	-	Yes						2	10	28	No	0		0
2021-06-30	859	F	1946-11-12	74	Non	Yes	No	No	No	0	109	No	No	No	0	2017-08-27 20:00:00	3	NSTEMI	172	172			2017-08-30 15:08:29	4028.48	3	0	100	0	1-49	0	-	-	Yes	-	-	-						1	31	32	No	0		0
2021-06-30	863	F	1941-08-12	79	Ex	No	Yes	No	No	0	66	No	No	No	0	2017-08-28 17:00:00	3	NSTEMI	120	120			2017-08-30 16:23:11	2843.18	2	0	75-94	1-49	0	0	-	-	Yes	-	-	-						1	10	16	No	0		0
2021-06-30	864	M	1960-11-01	60	Current	No	Yes	No	No	0	74	No	No	No	0	2017-08-28 20:00:00	0	NSTEMI	16	16			2017-08-31 19:09:53	4269.88	3	0	0	0	95-99	1-49	-	-	-	-	-	Yes						3	31	90	No	0		0
2021-06-30	860	M	1936-11-23	84	Ex	Yes	Yes	Yes	No	0	45	No	No	No	0	2017-08-28 07:00:00	0	NSTEMI	11	12			2017-08-31 19:54:32	5094.53	3	0	95-99	0	50-74	0	-	-	Yes	-	-	-					1	2	13	60	No	0		0
2021-06-30	855	M	1930-12-15	90	Ex	Yes	No	Yes	No	0	43	Yes	Yes	No	2	2017-08-25 06:00:00	3	NSTEMI	204	204			2017-08-31 20:31:57	9511.95	6	0	0	0	100	95-99	-	-	-	-	Yes	-						3	13	53	No	0		0
2021-06-30	867	M	1937-12-17	83	Non	Yes	Yes	Yes	No	0	76	No	No	No	2	2017-09-02 08:34:00	1	STEMI	169	3926			2017-09-02 12:42:03	248.05	0	1-49	1-49	95-99	100	95-99	-	-	-	-	-	Yes						3	31;40	65	No	12		41	00:41:00
2021-06-30	868	F	1942-04-07	79	Non	No	No	Yes	No	0	31	No	No	No	0	2017-09-03 11:10:00	1	STEMI	959	1232			2017-09-03 14:14:32	184.533	0	0	0	75-94	1-49	95-99	-	-	-	Yes	Yes	-						2	10;13	24	No	0		57	00:57:00
2021-06-30	865	F	1959-03-22	62	Ex	No	Yes	Yes	No	0	47	Yes	No	Yes	0	2017-08-29 18:00:00	2	NSTEMI	87	2512			2017-09-05 18:36:15	10116.2	7	0	75-94	75-94	1-49	75-94	-	-	Yes	Yes	Yes	-						3	13	28	No	0		0
2021-06-30	870	M	1930-05-21	91	Ex	Yes	Yes	Yes	No	0	48	No	No	No	0	2017-09-05 11:20:00	1	STEMI	165	4404			2017-09-06 17:29:27	1809.45	1	0	50-74	1-49	75-94	100	-	-	Yes	-	Yes	-						2	31	20	No	0		51	00:51:00
2021-06-30	869	M	1954-07-12	67	Ex	Yes	Yes	Yes	No	0	109	No	No	No	0	2017-09-03 16:30:00	0	NSTEMI	324	525			2017-09-07 11:31:18	5461.3	4	0	1-49	0	0	75-94	-	-	-	-	Yes	-						1	31	16	Yes	0		0
2021-06-30	873	F	1944-12-21	76	Ex	Yes	Yes	Yes	No	0	71	No	No	No	0	2017-09-07 11:30:00	3	NSTEMI	109	109			2017-09-08 12:12:30	1482.5	1	0	75-94	75-94	0	0	-	-	Yes	Yes	-	-						3	10	52	No	0		0
2021-06-30	871	M	1940-11-11	80	Current	No	No	No	No	0	72	No	No	No	0	2017-09-06 07:00:00	3	NSTEMI	36	57			2017-09-08 14:33:55	3333.92	2	0	0	50-74	95-99	0	-	-	-	-	-	Yes						1	13	24	No	0		0
2021-06-30	876	M	1962-02-22	59	Current	Unknown	Unknown	Yes	No	0	109	No	No	No	2	2017-09-09 14:00:00	1	STEMI	5943	>10000			2017-09-09 20:16:38	376.633	0	0	100	0	0	0	-	-	Yes	-	-	-						1	13	29	No	0		26	00:26:00
2021-06-30	874	M	1938-02-28	83	Current	Unknown	Unknown	Yes	No	0	45	Unknown	No	No	0	2017-09-08 12:00:00	1	STEMI	230	363			2017-09-10 14:53:32	3053.53	2	0	95-99	1-49	75-94	95-99	-	-	Yes	-	-	-						1	13	29	No	0		30	00:30:00
2021-06-30	877	M	1966-08-06	54	Unknown	Yes	Unknown	Yes	No	0	130	No	No	No	0	2017-09-10 13:00:00	1	STEMI	48	558			2017-09-10 16:43:37	223.617	0	0	50-74	50-74	1-49	100	-	-	-	-	Yes	-						2	13	48	No	0		23	00:23:00
2021-06-30	878	M	1970-09-13	50	Non	Yes	Yes	Yes	No	0	55	Yes	No	Yes	3	2017-09-10 17:00:00	1	NSTEMI	1369	1369			2017-09-10 22:26:44	326.733	0	1-49	100	100	100	1-49	-	-	-	-	-	Yes						0	0	-		0		0
2021-06-30	879	F	1939-05-07	82	Current	Yes	Yes	Yes	No	0	37	No	No	No	0	2017-09-11 08:30:00	1	STEMI	127	2644			2017-09-11 16:14:03	464.05	0	0	95-99	0	1-49	1-49	-	-	Yes	-	-	-						1	13	24	No	0		22	00:22:00
2021-06-30	872	M	1944-05-11	77	Ex	Yes	Yes	Yes	No	0	88	No	Yes	No	0	2017-09-06 12:00:00	0	NSTEMI	7	12			2017-09-11 16:39:57	7479.95	5	1-49	75-94	1-49	0	1-49	-	-	Yes	-	-	-						2	13	38	No	0		0
2021-06-30	880	M	1931-03-16	90	Non	No	No	Yes	No	0	42	Yes	No	No	3	2017-09-11 23:20:00	1	STEMI	32	32			2017-09-12 02:49:21	209.35	1	0	100	75-94	0	0	-	-	Yes	-	-	-						1	32	28		0		28	00:28:00
2021-06-30	881	M	1948-08-01	72	Ex	Yes	No	No	No	0	84	Yes	Yes	No	1	2017-09-12 06:00:00	1	STEMI	307	2972			2017-09-12 11:24:48	324.8	0	1-49	50-74	75-94	100	75-94	Yes	-	-	-	-	-						1	10	38	No	0		26	00:26:00
2021-06-30	882	M	1979-03-26	42	Current	Yes	Yes	No	No	0	143	No	No	No	0	2017-09-12 12:00:00	1	STEMI	68	3393			2017-09-12 23:11:55	671.917	0	0	100	0	0	0	-	-	Yes	-	-	-						1	13	24	No	0		64	01:04:00
2021-06-30	883	M	1956-09-06	64	Non	No	Yes	Yes	No	2	33	Yes	No	Yes	0	2017-09-12 20:45:00	1	STEMI	273	1068			2017-09-12 23:26:10	161.167	0	0	95-99	0	0	0	-	-	Yes	-	-	-						0	0	20	Yes	0		32	00:32:00
2021-06-30	884	M	1947-11-04	73	Current	Yes	Yes	Yes	No	0	84	Yes	No	Yes	0	2017-09-13 08:30:00	0	NSTEMI	374	2188			2017-09-13 16:11:55	461.917	0	0	1-49	1-49	50-74	100	-	-	-	-	Yes	-						1	31	38	Yes	0		0
2021-06-30	886	M	1944-02-18	77	Unknown	Unknown	Unknown	Unknown	No	0	62	No	No	No	3	2017-09-13 14:03:00	1	STEMI		0	1		2017-09-13 18:19:50	256.833	0	0	95-99	1-49	0	0	-	-	Yes	-	-	-						1	31	20	No	0		114	01:54:00
2021-06-30	885	M	1962-06-30	59	Non	No	Yes	No	No	0	126	No	No	No	0	2017-09-13 10:30:00	3	NSTEMI	28	28			2017-09-15 12:53:20	3023.33	2	0	95-99	1-49	75-94	0	-	-	Yes	-	-	Yes						2	31	33	No	0		0
2021-06-30	797	M	1944-05-13	77	Non	Yes	Yes	Yes	No	0	92	No	No	No	2	2017-07-12 04:30:00	3	NSTEMI	2695	4163			2017-09-15 20:29:47	94559.8	65	95-99	95-99	1-49	75-94	75-94	-	Yes unprotected	Yes	-	Yes	-						2	31	36	No	0		0
2021-06-30	888	F	1939-06-03	82	Unknown	No	No	No	No	0	67	No	No	No	0	2017-09-16 01:00:00	1	STEMI	101	1535			2017-09-16 18:41:48	1061.8	0	0	100	0	75-94	0	-	-	Yes	-	-	-						2	13	28	No	0		29	00:29:00
2021-06-30	890	M	1958-11-25	62	Ex	Yes	No	No	No	0	100	No	No	No	0	2017-09-16 10:30:00	3	NSTEMI	17	129			2017-09-16 20:43:22	613.367	0	0	100	1-49	1-49	1-49	-	-	Yes	-	-	-						3	10;30	48	No	0		0
2021-06-30	891	F	1942-07-07	79	Non	Yes	No	No	No	0	63	No	No	No	0	2017-09-16 18:30:00	1	STEMI	114	688			2017-09-16 21:30:10	180.167	0	0	0	95-99	0	0	-	-	-	Yes	-	-						1	31	24	Yes	0		22	00:22:00
2021-06-30	893	M	1963-04-07	58	Ex	Unknown	Yes	Yes	No	0	94	Yes	No	Yes	2	2017-09-18 12:30:00	3	NSTEMI	<5	<5			2017-09-18 18:18:13	348.217	0	0	0	75-94	1-49	1-49	-	-	-	Yes	-	-						1	13	33	No	0		0
2021-06-30	892	F	1940-11-26	80	Ex	Yes	Yes	Yes	No	0	29	Yes	No	Yes	0	2017-09-17 12:00:00	2	NSTEMI	425	3027			2017-09-18 20:58:48	1978.8	1	0	95-99	95-99	0	0	-	-	Yes	Yes	-	-						2	25	35	Yes	0		0
2021-06-30	894	M	1948-12-03	72	Non	Yes	Yes	Yes	No	0	120	No	No	No	2	2017-09-19 11:30:00	2	NSTEMI	11	18			2017-09-19 16:47:06	317.1	0	0	1-49	1-49	95-99	1-49	-	-	-	-	-	Yes						3	31	48	No	0		0
2021-06-30	887	F	1950-11-03	70	Non	No	Yes	Yes	No	0	68	No	No	No	0	2017-09-15 07:00:00	3	NSTEMI	77	92			2017-09-21 11:21:48	8901.8	6	0	0	0	95-99	50-74	-	-	-	-	-	Yes						1	31	16	No	0		0
2021-06-30	897	M	1956-02-16	65	Ex	Yes	Yes	Yes	No	0	8	Yes	Yes	Yes	1	2017-09-20 07:40:00	0	NSTEMI	11	20			2017-09-21 12:59:38	1759.63	1	1-49	100	100	100	1-49	Yes	-	-	-	-	-						2	30;31	30	No	0		0
2021-06-30	889	M	1940-04-01	81	Ex	No	No	Yes	No	0	63	Yes	Yes	Yes	1	2017-09-16 08:00:00	0	NSTEMI	17	37			2017-09-21 14:42:16	7602.27	5	0	0	0	100	75-94	-	-	-	-	Yes	-						1	31	32	No	0		0
2021-06-30	896	M	1964-02-24	57	Non	Yes	Yes	Yes	No	0	109	No	No	No	0	2017-09-20 01:00:00	3	NSTEMI	9	11			2017-09-21 16:58:11	2398.18	1	0	0	100	0	0	-	-	-	Yes	-	-						0	0	15	No	0		0
2021-06-30	895	M	1938-12-30	82	Ex	Yes	Yes	Yes	No	0	84	Yes	Yes	Yes	0	2017-09-19 17:00:00	0	NSTEMI	15	15			2017-09-21 18:43:11	2983.18	2	0	1-49	100	75-94	100	-	-	-	-	-	Yes						1	31	28	No	0		0
2021-06-30	866	M	1934-04-29	87	Ex	Yes	Yes	Yes	No	0	63	Yes	No	No	0	2017-08-31 22:00:00	2	NSTEMI	111	279			2017-09-22 18:05:25	31445.4	22	50-74	100	0	95-99	50-74	-	-	-	-	-	Yes						2	32	33	No	0		0
2021-06-30	899	M	1938-04-05	83	Current	Unknown	Yes	Yes	No	3	48	Yes	Yes	Yes	2	2017-09-22 22:00:00	4	NSTEMI	0	0			2017-09-23 14:21:15	981.25	1	0	1-49	100	100	75-94	-	-	-	-	-	Yes						1	13	30	Yes	0		0
2021-06-30	901	F	1950-10-01	70	Non	Yes	Yes	Yes	No	4	9	No	No	No	3	2017-09-24 16:00:00	1	STEMI	302	5202			2017-09-25 11:16:44	1156.73	1	0	50-74	1-49	1-49	75-94	-	-	Yes	-	-	-						1	13	14	No	0		32	00:32:00
2021-06-30	900	F	1953-06-23	68	Non	No	No	No	No	0	64	No	No	No	0	2017-09-24 13:30:00	3	NSTEMI	370	378			2017-09-26 14:02:18	2912.3	2	0	75-94	0	0	1-49	-	-	Yes	-	-	-						2	31	24	No	0		0
2021-06-30	903	M	1973-04-05	48	Current	No	Yes	No	No	0	236	No	No	No	2	2017-09-27 14:40:00	1	STEMI	61	8371			2017-09-27 18:38:32	238.533	0	0	0	0	100	0	-	-	-	-	-	Yes						6	31	75	No	0		24	00:24:00
2021-06-30	905	F	1937-05-12	84	Non	No	No	No	No	0	77	No	No	No	0	2017-09-28 06:00:00	1	STEMI	140	1053			2017-09-28 08:45:46	165.767	0	0	100	0	1-49	0	-	-	Yes	-	-	-						2	13;31	38	No	0		28	00:28:00
2021-06-30	906	M	1944-12-08	76	Non	Yes	No	Yes	No	0	76	No	No	Yes	0	2017-09-28 08:30:00	1	STEMI	37	606			2017-09-28 17:39:22	549.367	0	0	1-49	1-49	1-49	100	-	-	-	-	Yes	-						1	13	19	No	0		34	00:34:00
2021-06-30	904	F	1938-02-21	83	Non	Yes	No	Yes	No	0	70	No	No	No	1	2017-09-28 06:00:00	4	NSTEMI	185	220			2017-09-29 17:27:05	2127.08	1	0	0	75-94	0	0	-	-	-	Yes	-	-					1	1	31	32	No	0		0
2021-06-30	909	M	1941-12-18	79	Ex	Yes	Yes	Yes	No	0	74	Yes	No	Yes	0	2017-09-29 23:00:00	1	STEMI	9	157			2017-09-30 11:34:27	754.45	1	0	1-49	75-94	100	1-49	-	-	-	-	-	Yes						3	13	95	No	0		204	03:24:00
2021-06-30	910	F	1965-07-25	55	Current	Yes	Unknown	Yes	No	0	121	No	No	No	0	2017-09-29 23:30:00	1	NSTEMI	185	1309			2017-09-30 11:51:05	741.083	1	0	0	75-94	0	0	-	-	-	Yes	-	-						1	31	24	No	0		0
2021-06-30	907	F	1957-07-12	64	Non	Yes	Yes	Yes	No	0	102	No	No	No	2	2017-09-29 09:00:00	3	NSTEMI	1097	1283			2017-09-30 15:19:26	1819.43	1	0	50-74	100	0	0	-	-	Yes	Yes	-	-						3	13	33	No	0		0
2021-06-30	908	M	1955-02-16	66	Non	Yes	Yes	No	No	0	95	No	No	No	0	2017-09-29 14:00:00	0	NSTEMI	140	277			2017-10-02 11:21:01	4161.02	3	0	0	1-49	1-49	100	-	-	-	-	Yes	-						1	13	33	No	0		0
2021-06-30	911	M	1953-03-05	68	Ex	Yes	Yes	Yes	No	0	91	No	No	No	2	2017-09-30 21:00:00	2	NSTEMI	25	91			2017-10-02 15:15:28	2535.47	2	0	1-49	0	0	75-94	-	-	-	-	Yes	-						1	32	14		0		0
2021-06-30	817	M	1963-04-25	58	Non	Yes	Yes	Yes	No	0	119	No	Yes	No	0	2017-07-29 12:30:00	3	NSTEMI	105	87			2017-10-02 19:03:27	93993.4	65	0	1-49	75-94	1-49	95-99	-	-	-	Yes	Yes	-						3	13	33	No	0		0
2021-06-30	898	F	1932-04-18	89	Ex	Yes	Yes	Yes	No	0	121	Yes	No	No	0	2017-09-20 11:30:00	3	NSTEMI					2017-10-03 11:41:41	18731.7	13	0	1-49	1-49	95-99	1-49	-	-	-	-	-	Yes						1	32	18	No	0		0
2021-06-30	915	F	1980-03-03	41	Non	Yes	No	No	No	0	287	No	No	No	0	2017-10-03 15:00:00	1	NSTEMI					2017-10-03 18:30:43	210.717	0	100	100	0	0	100	-	Yes unprotected	Yes	-	Yes	-						2	13	24	No	0		0
2021-06-30	913	F	1950-12-29	70	Current	No	No	Yes	No	0	66	No	No	No	2	2017-10-01 17:23:00	1	STEMI	799	>10000			2017-10-03 19:21:38	2998.63	2	1-49	100	50-74	50-74	1-49	-	-	Yes	-	-	-						1	13	19	No	0		20	00:20:00
2021-06-30	914	M	1959-10-22	61	Current	Yes	No	No	No	0	119	No	No	No	0	2017-10-03 12:30:00	3	NSTEMI	58	96			2017-10-04 19:39:31	1869.52	1	0	95-99	1-49	1-49	50-74	-	-	Yes	-	-	-						2	13	32	No	0		0
2021-06-30	918	M	1970-07-12	51	Current	Yes	Yes	Yes	No	0	112	No	No	No	0	2017-10-05 16:00:00	1	STEMI	43	179			2017-10-05 19:40:44	220.733	0	0	100	0	1-49	1-49	-	-	Yes	-	-	-						1	25	28		0		27	00:27:00
2021-06-30	919	M	1977-10-10	43	Current	Yes	Unknown	No	No	0	64	No	No	No	0	2017-10-06 11:52:00	1	STEMI	136	3360	1		2017-10-06 17:32:35	340.583	0	0	95-99	0	0	0	-	-	Yes	-	-	-						1	31	-	No	6		99	01:39:00
2021-06-30	920	F	1927-11-11	93	Non	No	No	No	No	0	40	No	No	No	0	2017-10-07 17:00:00	1	STEMI	75	9679			2017-10-07 20:01:00	181	0	1-49	0	50-74	100	50-74	-	-	-	-	-	Yes						1	32	18	No	0		32	00:32:00
2021-06-30	916	M	1935-11-07	85	Current	Yes	No	Yes	No	0	51	No	No	No	0	2017-10-04 07:00:00	3	NSTEMI	408	1915			2017-10-09 11:16:41	7456.68	5	0	50-74	75-94	75-94	100	-	-	Yes	Yes	Yes	-						5	13	36	No	0		0
2021-06-30	875	M	1936-04-28	85	Ex	Yes	Yes	Yes	No	1	39	Yes	No	Yes	2	2017-09-09 09:30:00	0	NSTEMI	None	None			2017-10-10 11:47:42	44777.7	31	0	50-74	50-74	75-94	1-49	-	-	-	-	-	Yes						0	0	14	No	0		0
2021-06-30	917	F	1941-03-27	80	Current	Yes	No	Yes	No	0	58	Yes	No	No	0	2017-10-05 10:00:00	0	NSTEMI	17	17			2017-10-10 13:03:05	7383.08	5	0	95-99	0	100	0	-	-	Yes	-	-	-						1	13	33	No	0		0
2021-06-30	922	M	1941-07-14	80	Non	No	Yes	No	No	0	91	No	No	No	0	2017-10-09 16:25:00	1	STEMI	235	>10000			2017-10-11 18:54:26	3029.43	2	0	75-94	0	1-49	100	-	-	-	-	Yes	-						1	13	24	No	0		27	00:27:00
2021-06-30	924	M	1956-04-28	65	Current	Unknown	Yes	Yes	Yes	0	73	No	No	No	0	2017-10-11 23:30:00	1	STEMI	91	2858			2017-10-12 02:38:42	188.7	1	0	50-74	1-49	100	50-74	-	-	-	-	-	Yes						2	13	72	No	0		35	00:35:00
2021-06-30	902	F	1958-01-05	63	Ex	Yes	No	No	No	0	113	No	No	No	3	2017-09-25 08:00:00	1	NSTEMI	39	39			2017-10-12 17:12:56	25032.9	17	0	75-94	0	0	0	-	-	Yes	-	-	-						1	13	36	No	0		0
2021-06-30	927	F	1935-03-16	86	Non	Yes	No	Yes	No	0	48	No	No	No	0	2017-10-13 03:00:00	1	STEMI	91	2878			2017-10-13 05:38:35	158.583	0	0	75-94	1-49	100	1-49	-	-	-	-	-	Yes						1	31	20	No	0		30	00:30:00
2021-06-30	912	M	1974-03-15	47	Ex	Yes	No	No	No	2	40	No	No	No	0	2017-10-01 08:00:00	3	NSTEMI	111	196			2017-10-13 17:06:41	17826.7	12	0	0	75-94	75-94	0	-	-	-	Yes	-	Yes						2	13	33	No	0		0
2021-06-30	925	M	1939-02-02	82	Non	Yes	Yes	Yes	No	0	85	No	No	No	0	2017-10-12 09:00:00	3	NSTEMI	53	53			2017-10-13 17:42:09	1962.15	1	0	75-94	75-94	100	0	-	-	Yes	Yes	-	-						2	32	36		0		0
2021-06-30	928	M	1936-01-22	85	Unknown	No	No	Yes	No	0	66	Yes	Yes	Yes	2	2017-10-13 23:00:00	1	STEMI	37	202			2017-10-14 03:55:03	295.05	1	1-49	1-49	1-49	50-74	100	Yes	-	-	-	Yes	-						3	32	60	No	0		47	00:47:00
2021-06-30	923	M	1961-04-02	60	Current	Yes	No	No	No	0	129	No	No	No	0	2017-10-10 06:00:00	1	NSTEMI	234	289			2017-10-14 19:12:34	6552.57	4	0	1-49	1-49	95-99	95-99	-	-	-	-	Yes	Yes						4	13	53	No	0		0
2021-06-30	921	M	1954-04-21	67	Non	Yes	No	No	No	0	72	No	No	No	0	2017-10-08 23:00:00	2	NSTEMI	2505	1100			2017-10-14 20:51:57	8511.95	6	1-49	75-94	95-99	100	100	-	-	-	-	-	Yes						2	13	29	No	6		0
2021-06-30	931	F	1970-05-15	51	Current	No	No	No	No	0	128	No	No	No	0	2017-10-15 12:00:00	1	STEMI	426	6			2017-10-15 14:28:01	148.017	0	0	100	1-49	0	0	-	-	Yes	-	-	-						1	99	29		0		61	01:01:00
2021-06-30	932	M	1964-09-28	56	Non	No	Yes	No	No	0	68	No	No	No	0	2017-10-15 13:46:00	1	STEMI	81	205	1		2017-10-15 16:14:37	148.617	0	0	75-94	1-49	100	100	-	-	-	-	Yes	Yes						1	30	48	No	0		18	00:18:00
2021-06-30	933	M	1944-02-12	77	Non	No	No	Yes	No	0	51	No	No	No	0	2017-10-16	1	STEMI	159	<5			2017-10-16 05:21:01	321.017	0	0	0	50-74	100	1-49	-	-	-	-	-	Yes						1	42	48	No	0		43	00:43:00
2021-06-30	926	F	1932-03-26	89	Non	No	No	Yes	No	0	74	No	No	No	2	2017-10-12 10:00:00	0	NSTEMI	150	1398			2017-10-16 11:31:19	5851.32	4	0	95-99	100	100	75-94	-	-	Yes	Yes	-	Yes						7	13;31	85	No	0		0
2021-06-30	929	M	1965-01-01	56	Non	Yes	Yes	Yes	No	0	92	No	No	No	0	2017-10-14 11:00:00	0	NSTEMI	6	1226			2017-10-16 17:17:53	3257.88	2	0	1-49	75-94	50-74	1-49	-	-	-	Yes	-	-						1	13	29		0		0
2021-06-30	936	M	1958-01-18	63	Ex	Yes	Unknown	Yes	No	0	90	No	No	No	0	2017-10-16 13:20:00	3	NSTEMI	559	5932			2017-10-17 00:47:19	687.317	1	1-49	95-99	1-49	50-74	1-49	-	-	Yes	-	-	-						1	25	16	No	0		0
2021-06-30	934	F	1939-07-22	81	Non	No	Yes	Yes	No	0	51	Yes	No	No	3	2017-10-16 09:00:00	3	NSTEMI	378	854			2017-10-17 13:01:02	1681.03	1	95-99	0	75-94	0	75-94	-	-	-	Yes	Yes	-						2	13	36	No	0		0
2021-06-30	937	F	1957-02-25	64	Ex	Yes	No	No	No	0	93	No	No	No	0	2017-10-17 04:00:00	1	STEMI	34	1008			2017-10-17 13:57:47	597.783	0	0	1-49	1-49	100	1-49	-	-	-	-	-	Yes						2	31	58	No	0		43	00:43:00
2021-06-30	930	F	1961-06-26	60	Non	Yes	Yes	Yes	No	0	214	No	No	No	3	2017-10-14 12:00:00	3	NSTEMI	6	982			2017-10-17 15:53:19	4553.32	3	0	1-49	75-94	1-49	1-49	-	-	-	Yes	-	-						2	13	36	No	0		0
2021-06-30	935	M	1957-03-04	64	Non	No	Yes	Yes	No	0	86	Yes	Yes	Yes	2	2017-10-16 13:00:00	0	NSTEMI	13	182			2017-10-18 16:42:16	3102.27	2	0	0	0	0	95-99	Yes	-	-	-	Yes	-						2	13;31	28	Yes	0		0
2021-06-30	941	F	1964-10-11	56	Current	Unknown	Yes	No	No	0	125	No	No	No	0	2017-10-22 12:00:00	3	NSTEMI		673			2017-10-23 17:39:19	1779.32	1	0	1-49	0	95-99	0	-	-	-	-	-	Yes						2	31;40	38		0		0
2021-06-30	942	M	1978-12-12	42	Current	Yes	No	No	No	0	125	No	No	No	0	2017-10-22 17:00:00	3	NSTEMI	53	<5			2017-10-23 17:55:08	1495.13	1	0	95-99	0	0	0	-	-	Yes	-	-	-						1	13	19	No	0		0
2021-06-30	943	M	1955-09-04	65	Non	No	Yes	No	No	0	106	No	No	No	2	2017-10-23 02:00:00	3	NSTEMI	66	442			2017-10-24 13:29:12	2129.2	1	0	95-99	95-99	0	0	-	-	Yes	Yes	-	-						1	31	76	Yes	0		0
2021-06-30	945	M	1947-12-21	73	Ex	Yes	Yes	Yes	No	0	112	No	No	No	1	2017-10-24 08:30:00	3	NSTEMI		9			2017-10-25 14:28:35	1798.58	1	0	1-49	1-49	0	75-94	-	-	-	-	Yes	-						1	13	19	No	0		0
2021-06-30	940	M	1955-11-29	65	Non	Yes	Yes	Yes	No	0	132	No	No	Yes	0	2017-10-21 11:30:00	0	NSTEMI	<5	689			2017-10-25 14:35:09	5945.15	4	0	1-49	75-94	0	1-49	-	-	-	Yes	-	-						0	0	10	No	0		0
2021-06-30	947	M	1956-03-03	65	Ex	Yes	Yes	Yes	No	2	44	Yes	No	No	3	2017-10-25 20:10:00	3	NSTEMI		56			2017-10-26 00:52:16	282.267	1	1-49	75-94	1-49	95-99	75-94	-	-	Yes	-	Yes	Yes						3	13	55	No	0		0
2021-06-30	939	M	1968-02-10	53	Ex	Yes	Yes	Yes	No	0	122	Yes	No	Yes	3	2017-10-21 09:30:00	0	NSTEMI	6	103			2017-10-26 12:20:53	7370.88	5	0	1-49	95-99	1-49	1-49	-	-	-	Yes	-	-						0	0	40	Yes	0		0
2021-06-30	948	M	1950-06-20	71	Ex	Yes	Yes	Yes	No	0	48	No	No	No	2	2017-10-25 23:00:00	1	STEMI	269	2487			2017-10-26 16:58:36	1078.6	1	0	95-99	75-94	100	75-94	-	-	Yes	-	-	-						1	32	28	No	0		166	02:46:00
2021-06-30	950	M	1968-10-13	52	Current	Unknown	No	No	No	0	110	No	No	No	0	2017-10-26 20:00:00	1	STEMI	24	721			2017-10-26 22:18:09	138.15	0	0	0	100	1-49	1-49	-	-	-	Yes	-	-						1	31	35	No	0		77	01:17:00
2021-06-30	951	F	1923-03-19	98	Non	No	Yes	Yes	No	0	30	No	No	No	0	2017-10-28 10:30:00	1	STEMI	1922	>10000			2017-10-28 13:59:36	209.6	0	0	1-49	100	50-74	50-74	-	-	-	Yes	-	-						1	32	24		0		28	00:28:00
2021-06-30	955	M	1938-09-21	82	Ex	No	No	Yes	No	0	46	No	No	No	0	2017-10-28 22:00:00	1	STEMI	270	721			2017-10-29 03:10:23	310.383	1	0	1-49	75-94	100	50-74	-	-	-	-	-	Yes						1	31	24	No	0		25	00:25:00
2021-06-30	953	M	1974-05-16	47	Ex	Yes	No	No	No	0	95	No	No	No	0	2017-10-28 12:00:00	3	NSTEMI	185	41			2017-10-30 12:25:29	2905.48	2	0	75-94	0	0	0	-	-	Yes	-	-	-						1	31	16		0		0
2021-06-30	944	M	1941-10-14	79	Ex	Yes	No	Yes	No	0	89	Yes	No	No	0	2017-10-23 08:30:00	3	NSTEMI	83	38			2017-10-30 13:44:00	10394	7	0	1-49	75-94	1-49	1-49	-	-	-	Yes	-	-						1	32	11	No	0		0
2021-06-30	958	M	1969-06-26	52	Current	Yes	No	No	No	0	157	No	No	No	0	2017-10-30 06:30:00	3	NSTEMI	1844	82			2017-10-30 15:51:25	561.417	0	0	1-49	50-74	50-74	100	-	-	-	-	Yes	-						1	13	14	No	0		0
2021-06-30	949	M	1934-09-23	86	Ex	No	No	Yes	No	0	58	No	No	Yes	0	2017-10-26 07:00:00	0	NSTEMI	7	651			2017-10-30 17:25:39	6385.65	4	0	95-99	1-49	0	1-49	-	-	Yes	-	-	-					1	2	31	44	No	0		0
2021-06-30	954	M	1959-01-10	62	Non	Yes	Yes	Yes	No	0	104	Yes	No	Yes	3	2017-10-28 13:30:00	3	NSTEMI	1519	5537			2017-10-31 12:22:49	4252.82	3	0	1-49	95-99	0	1-49	-	-	-	Yes	-	-						1	13	24	No	0		0
2021-06-30	961	M	1967-01-01	54	Non	No	No	No	No	0	150	No	No	No	2	2017-10-31 02:00:00	1	STEMI	5609	613			2017-10-31 16:51:38	891.633	0	0	100	0	1-49	0	-	-	Yes	-	-	-						2	31	44	Yes	0		39	00:39:00
2021-06-30	962	F	1958-03-23	63	Ex	Yes	No	No	No	0	77	Yes	No	Yes	0	2017-10-31 09:00:00	2	NSTEMI	835	683			2017-10-31 17:29:19	509.317	0	75-94	50-74	1-49	0	75-94	-	Yes unprotected	Yes	-	Yes	-						2	13	24	No	0		0
2021-06-30	946	F	1932-03-06	89	Non	No	No	Yes	No	0	43	No	No	No	2	2017-10-25 18:00:00	3	NSTEMI	78	4140			2017-10-31 17:32:00	8612	6	0	0	0	95-99	0	-	-	-	-	-	Yes						1	32	14	No	0		0
2021-06-30	956	M	1932-11-21	88	Ex	No	No	Yes	No	0	49	Yes	No	Yes	0	2017-10-29 09:00:00	3	NSTEMI		3748			2017-11-01 13:49:43	4609.72	3	0	0	0	100	95-99	-	-	-	-	Yes	-						2	31	38	No	0		0
2021-06-30	964	M	1956-12-19	64	Ex	Yes	Yes	Yes	Yes	4	25	No	No	No	3	2017-11-01 13:40:00	3	NSTEMI	227	856	1		2017-11-01 20:20:27	400.45	0	0	1-49	75-94	1-49	1-49	-	-	-	Yes	-	-						1	32	18	No	0		0
2021-06-30	966	M	1973-05-12	48	Current	Yes	No	No	No	0	91	No	No	No	0	2017-11-01 23:00:00	1	STEMI	371	5511			2017-11-02 08:36:43	576.717	1	0	100	1-49	1-49	1-49	-	-	Yes	-	-	-						1	13	24	No	0		122	02:02:00
2021-06-30	959	M	1950-09-19	70	Ex	Yes	No	Yes	No	0	78	Yes	No	Yes	0	2017-10-30 12:00:00	2	NSTEMI	7	>10000			2017-11-02 13:49:12	4429.2	3	1-49	1-49	1-49	100	75-94	-	-	-	-	Yes	-						1	13	20	No	0		0
2021-06-30	960	M	1956-08-02	64	Non	No	Yes	Yes	No	0	97	No	No	No	2	2017-10-30 16:00:00	3	NSTEMI	155	5450			2017-11-02 17:55:41	4435.68	3	0	0	95-99	1-49	75-94	-	-	-	Yes	-	-						1	13	29	No	0		0
2021-06-30	963	F	1968-08-24	52	Current	No	Yes	Yes	No	0	118	No	No	No	0	2017-11-01 08:00:00	3	NSTEMI	8	294			2017-11-03 14:11:59	3251.98	2	0	0	1-49	75-94	0	-	-	-	-	-	Yes						1	31	16	No	0		0
2021-06-30	967	M	1974-08-09	46	Current	Yes	No	No	No	0	149	No	No	No	0	2017-11-02 09:00:00	1	STEMI	13	>10000			2017-11-03 14:33:23	1773.38	1	0	0	1-49	100	0	-	-	-	-	-	Yes						1	10	20	No	0		74	01:14:00
2021-06-30	957	M	1936-05-19	85	Ex	Yes	Yes	Yes	No	0	70	Yes	No	Yes	2	2017-10-30 02:00:00	3	NSTEMI	28	710			2017-11-03 18:03:38	6723.63	4	0	0	0	1-49	100	-	-	-	-	Yes	-						1	32	14	Yes	0		0
2021-06-30	970	F	1933-08-27	87	Ex	Yes	No	Yes	No	0	88	No	No	No	0	2017-11-04 18:30:00	1	NSTEMI	23	<5			2017-11-04 21:27:45	177.75	0	0	1-49	100	1-49	0	-	-	-	Yes	-	-				1		0	0	-	No	0		0
2021-06-30	972	M	1960-11-14	60	Current	Yes	Yes	No	No	0	104	No	No	No	0	2017-11-05 19:00:00	1	STEMI	249	3809			2017-11-05 21:59:01	179.017	0	0	50-74	0	0	100	-	-	-	-	Yes	-						2	32	18	No	10		55	00:55:00
2021-06-30	975	M	1934-05-17	87	Ex	No	Unknown	No	No	0	58	No	No	No	0	2017-11-06 11:45:00	1	STEMI	104	14			2017-11-06 15:34:01	229.017	0	0	50-74	100	75-94	75-94	-	-	-	Yes	-	-						2	13	53	No	0		41	00:41:00
2021-06-30	968	M	1944-11-25	76	Ex	Yes	Yes	Yes	No	0	90	No	No	No	3	2017-11-03 06:00:00	4	NSTEMI	113	148			2017-11-06 18:29:19	5069.32	3	0	75-94	75-94	50-74	50-74	-	-	Yes	Yes	-	-						4	13	29		0		0
2021-06-30	976	M	1963-01-17	58	Unknown	Unknown	Unknown	Yes	No	0	68	Yes	No	Yes	0	2017-11-06 16:00:00	1	STEMI	40	0			2017-11-06 19:44:02	224.033	0	100	100	100	0	100	-	Yes unprotected	-	-	-	Unkwn						0	0	15	No	0		79	01:19:00
2021-06-30	952	M	1953-03-11	68	Ex	Yes	Yes	Yes	No	0	119	No	No	No	0	2017-10-28 12:00:00	3	NSTEMI	6	1485			2017-11-06 20:22:34	13462.6	9	1-49	75-94	0	0	1-49	-	-	Yes	-	-	-						1	13	33	No	0		0
2021-06-30	965	M	1950-10-25	70	Ex	Yes	No	Yes	No	0	65	No	No	No	0	2017-11-01 14:00:00	3	NSTEMI	35	215			2017-11-07 10:28:34	8428.57	6	0	95-99	1-49	0	0	-	-	Yes	-	-	-						1	31	38	No	0		0
2021-06-30	971	M	1939-03-18	82	Non	Yes	Yes	No	No	0	81	No	No	No	0	2017-11-04 20:00:00	0	NSTEMI	241	12			2017-11-07 10:55:14	3775.23	3	0	95-99	95-99	0	0	-	-	Yes	Yes	-	-						2	13	24	No	0		0
2021-06-30	978	M	1959-08-30	61	Current	Unknown	No	Yes	No	0	92	No	No	No	0	2017-11-07 15:30:00	1	STEMI	192	235			2017-11-07 18:42:45	192.75	0	1-49	95-99	1-49	0	50-74	-	-	Yes	-	-	-						1	32	18	No	0		34	00:34:00
2021-06-30	977	M	1964-08-15	56	Ex	Yes	Yes	Yes	Yes	0	95	Yes	No	Yes	1	2017-11-07 13:00:00	1	STEMI	7	1135			2017-11-07 19:45:25	405.417	0	0	75-94	95-99	1-49	1-49	-	-	Yes	Yes	-	-						3	31	38	No	0		28	00:28:00
2021-06-30	973	M	1937-07-23	83	Ex	No	Yes	Yes	No	0	28	Yes	Yes	No	2	2017-11-06 09:00:00	0	NSTEMI	29	553			2017-11-08 16:48:25	3348.42	2	95-99	95-99	0	100	100	-	Yes protected	-	-	Yes	-					1	3	13	48	No	0		0
2021-06-30	969	M	1956-04-15	65	Current	No	No	Yes	Yes	4	22	Yes	No	Yes	3	2017-11-04 08:59:00	3	NSTEMI	80	8			2017-11-09 17:46:25	7727.42	5	0	1-49	1-49	95-99	75-94	-	-	-	-	-	Yes					1	2	32	69	No	0		0
2021-06-30	979	M	1939-03-23	82	Ex	Yes	No	Yes	No	0	58	No	No	No	3	2017-11-08 09:00:00	0	NSTEMI	32	67			2017-11-10 15:57:42	3297.7	2	0	0	100	0	0	-	-	-	Yes	-	-				1		0	0	8	No	0		0
2021-06-30	982	M	1936-06-21	85	Ex	Yes	No	Yes	No	0	54	No	No	No	2	2017-11-10 11:30:00	2	NSTEMI	24	2754			2017-11-10 18:29:55	419.917	0	50-74	75-94	75-94	100	1-49	-	Yes unprotected	Yes	Yes	-	-						2	32	42	No	0		0
2021-06-30	983	M	1965-05-23	56	Ex	Yes	No	No	No	0	116	No	No	No	0	2017-11-11 02:00:00	1	NSTEMI	29	87		n/a	2017-11-11 17:35:15	935.25	0	0	0	50-74	1-49	95-99	-	-	-	-	Yes	-						1	31	20	No	0		0
2021-06-30	986	M	1965-08-08	55	Current	No	No	No	No	0	140	No	No	No	0	2017-11-11 18:05:00	1	STEMI	3592	3592		n/a	2017-11-11 20:26:47	141.783	0	0	1-49	100	1-49	1-49	-	-	-	Yes	-	-						1	31	28	No	0		49	00:49:00
2021-06-30	987	M	1959-05-06	62	Non	No	No	No	No	0	109	No	No	No	0	2017-11-12 21:15:00	1	STEMI	1528	3262		n/a	2017-11-13 01:11:13	236.217	1	0	0	100	0	1-49	-	-	-	Yes	-	-						0	0	15	No	0		40	00:40:00
2021-06-30	985	M	1957-04-02	64	Ex	Yes	No	No	No	1	65	No	No	No	0	2017-11-11 08:36:00	0	NSTEMI	51	151		n/a	2017-11-13 10:55:59	3019.98	2	0	0	0	0	75-94	-	-	-	-	Yes	-						1	32	24	No	0		0
2021-06-30	984	M	1950-05-28	71	Current	No	Yes	No	No	0	51	No	No	No	0	2017-11-11 05:30:00	2	NSTEMI	1839	5939		n/a	2017-11-13 11:08:59	3218.98	2	0	1-49	0	0	95-99	-	-	-	-	Yes	-						1	13	33		0		0
2021-06-30	974	M	1948-12-10	72	Ex	Yes	Yes	Yes	No	0	36	Yes	No	Yes	3	2017-11-06 10:00:00	0	NSTEMI	51	52		n/a	2017-11-13 12:09:26	10209.4	7	0	0	1-49	1-49	95-99	-	-	-	-	Yes	-						1	31	20	No	0		0
2021-06-30	988	F	1952-04-02	69	Non	Yes	Yes	Yes	No	0	47	Yes	No	Yes	2	2017-11-14 02:50:00	1	STEMI	526	526		n/a	2017-11-14 06:05:11	195.183	0	1-49	75-94	75-94	75-94	75-94	-	-	-	-	-	Yes				1		0	0	-	No	0		1145	19:05:00
2021-06-30	938	M	1940-05-27	81	Ex	Yes	Yes	Yes	No	0	51	Yes	No	No	3	2017-10-20 17:30:00	3	NSTEMI	4807	5341		n/a	2017-11-14 15:52:13	35902.2	25	75-94	1-49	1-49	95-99	100	-	Yes unprotected	-	-	-	Yes						4	13	66	No	0		0
2021-06-30	981	M	1954-02-23	67	Ex	Yes	Yes	Yes	No	0	52	Yes	No	No	2	2017-11-09 14:30:00	0	NSTEMI	8	8		n/a	2017-11-14 18:25:32	7435.53	5	0	1-49	50-74	75-94	50-74	-	-	-	-	-	Yes					1	1	31	20	No	0		0
2021-06-30	990	M	1957-06-28	64	Non	No	No	No	No	0	69	Yes	No	Yes	0	2017-11-16 09:30:00	1	STEMI	2415	3043		n/a	2017-11-16 12:43:05	193.083	0	0	100	50-74	1-49	1-49	-	-	Yes	-	-	-						1	31	24	No	0		1298	21:38:00
2021-06-30	991	M	1939-04-17	82	Current	No	Unknown	No	No	0	48	No	No	No	0	2017-11-17 13:00:00	1	STEMI	31	6184		n/a	2017-11-17 18:56:42	356.7	0	1-49	1-49	75-94	100	1-49	-	-	-	-	-	Yes						3	31	88	No	6		12	00:12:00
2021-06-30	980	M	1934-09-07	86	Ex	No	No	Yes	No	0	73	Yes	No	No	2	2017-11-09 00:15:00	3	NSTEMI	148	148		n/a	2017-11-20 12:41:09	16586.2	11	95-99	0	0	0	0	-	Yes unprotected	-	-	-	-						1	32	18	No	0		0
2021-06-30	989	M	1954-04-08	67	Non	Yes	Yes	Yes	No	0	37	Yes	No	No	2	2017-11-16 04:00:00	2	NSTEMI	109	8123		n/a	2017-11-20 14:12:16	6372.27	4	1-49	50-74	100	100	100	-	-	-	Yes	Yes	Yes				1		0	0	-	No	0		0
2021-06-30	993	M	1958-03-27	63	Ex	Unknown	Yes	Yes	No	0	90	Yes	No	No	0	2017-11-22 12:15:00	1	STEMI	811	3703		n/a	2017-11-22 15:22:43	187.717	0	0	1-49	50-74	95-99	75-94	-	-	-	-	-	Yes						1	8	15	No	0		16	00:16:00
2021-06-30	992	M	1972-11-12	48	Current	Yes	No	No	No	0	119	No	No	No	0	2017-11-21 18:00:00	2	NSTEMI	1990	11990		n/a	2017-11-22 17:16:11	1396.18	1	0	0	1-49	95-99	1-49	-	-	-	-	-	Yes						1	8	33	No	0		0
2021-06-30	994	M	1962-03-15	59	Current	Yes	No	No	No	0	77	No	No	No	0	2017-11-22 17:00:00	3	NSTEMI	700	756		n/a	2017-11-23 20:25:03	1645.05	1	0	75-94	0	0	0	-	-	Yes	-	-	-						1	35	18	No	0		0
2021-06-30	995	M	1961-05-04	60	Current	No	Yes	Yes	No	0	92	No	No	No	0	2017-11-24 13:30:00	1	STEMI	853	4034		n/a	2017-11-24 15:49:31	139.517	0	0	0	0	100	0	-	-	-	-	-	Yes						0	0	20	No	0		33	00:33:00
2021-06-30	996	F	1938-09-20	82	Non	Yes	No	Yes	No	0	68	No	No	No	0	2017-11-24 15:20:00	1	STEMI	798	1130		n/a	2017-11-24 22:11:11	411.183	0	1-49	1-49	95-99	0	1-49	-	-	-	Yes	-	-						1	13	19	No	0		281	04:41:00
2021-06-30	997	M	1943-08-21	77	Non	No	No	No	No	0	79	No	No	No	0	2017-11-26 10:00:00	1	STEMI	2263	>10000		n/a	2017-11-26 20:29:03	629.05	0	0	100	75-94	100	100	-	-	-	-	Yes	-						1	32	24	No	0		21	00:21:00
2021-06-30	998	F	1936-02-01	85	Non	No	No	No	No	0	63	No	No	No	0	2017-11-27 00:45:00	1	STEMI	326	3402			2017-11-27 03:23:10	158.167	0	0	1-49	100	1-49	1-49	-	-	-	Yes	-	-						1	13	19	No	0		52	00:52:00
2021-06-30	999	M	1940-01-19	81	Ex	Yes	Yes	No	No	0	44	No	No	No	0	2017-11-23 08:00:00	3	NSTEMI	12	43			2017-11-27 10:49:08	5929.13	4	0	0	75-94	0	0	-	-	-	Yes	-	-						2	8	56	No	0		0
2021-06-30	1000	M	1959-11-13	61	Current	Yes	No	No	No	0	135	No	No	No	0	2017-11-27 12:15:00	1	STEMI	879	4227			2017-11-27 14:36:55	141.917	0	0	100	0	0	0	-	-	Yes	-	-	-						1	13	19	No	0		15	00:15:00
[truncated: 62 more columns]

## Sheet: Analysis of those with MR
Today's date		Demographics			RISK FACTORS										MI DETAILS						PROCEDURE																						DRUGS
		Patient Gender	Patient Date of Birth	Age	Smoking Status	FHx of CAD	Hypercholesterolaemia	HTN	CVA	Renal function	Previous MI	Previous CABG	Previous PTCA	Diabetes	Symptom onset date	Type of MI:		Index troponin	Peak troponin	NT-pro BNP	Procedure Date		Days post symptom onset procedure performed	Angiogram Findings					Angioplasty details														Aspirin	Clopidogrel	Ticagrelor	Prasugrel
	Study code															ECG	STEMI /NSTEMI					Symptom onset to PCI time (mins)		LMS	LAD Prox	LAD other	RCA	LCx	Graft	LMS	LAD Prox	LAD other	LCx	RCA	N stents used	Type of stent	Longest stent used	DEB used?	Thrombus aspiration?	Circulatory support?	DTB for PPCI (mins)	DTB for PPCI (hh:mm:ss)					Rivaroxaban	Apixaban	Warfarin
2021-06-30	962	F	1958-03-23	63	Ex	Yes	No	No	No	0	Yes	No	Yes	0	2017-10-31 09:00:00	2	NSTEMI	835	683		2017-10-31 17:29:19	509.317	0	75-94	50-74	1-49	0	75-94	-	Yes unprotected	Yes	-	Yes	-	2	13	24	No	0		0		1	1	0	0
2021-06-30	509	M	1957-12-12	63	Current	No	Yes	Yes	No	0	No	No	No	0	2016-12-21 16:00:00	1	STEMI	76	869	n/a	2016-12-21 17:09:26	69.4333	0	0	1-49	1-49	100	1-49	-	-	-	-	-	Yes	2	31	44	No	0		424	07:04:00	1	0	1	0
2021-06-30	814	M	1937-11-29	83	Ex	Yes	Unknown	Yes	No	0	Yes	No	No	2	2017-07-26 11:30:00	1	STEMI	65	2487		2017-07-26 18:21:27	411.45	0	0	95-99	75-94	75-94	75-94	-	-	Yes	-	-	-	1	32	24	No	0		27	00:27:00	1	0	1	0
2021-06-30	418	M	1944-05-05	77	Current	No	No	Yes	Yes	0	Yes	No	Yes	0	2016-10-17 16:00:00	2	NSTEMI	33	354	736	2016-10-28 13:08:25	15668.4	11	95-99	1-49	0	100	75-94	-	Yes unprotected	-	-	Yes	-	2	31	40	No	0		0		1	1	0	0
2021-06-30	235	F	1958-03-15	63	Ex	No	Yes	Yes	No	0	Yes	Yes	Yes	0	2016-06-11 14:00:00	3	NSTEMI	<5	5		2016-06-14 16:10:57	4450.95	3	0	100	75-94	1-49	75-94	-	-	-	-	Yes	-	1	31	24	No	0		0		1	0	1	0	0	0	0
2021-06-30	521	F	1936-04-02	85	Current	No	No	Yes	No	0	Yes	No	Yes	2	2017-01-03 22:00:00	2	NSTEMI	176	189	n/a	2017-01-06 13:54:29	3834.48	3	0	75-94	0	0	95-99	-	-	Yes	-	Yes	-	2	31	16	No	0		0		1	0	0	1
2021-06-30	386	M	1943-03-25	78	Current	No	Yes	Yes	No	0	Yes	No	No	3	2016-09-20 23:50:00	1	STEMI	132	2479	n/a	2016-09-21 02:07:01	137.017	1	0	0	100	100	0	-	-	-	Yes	-	-	1	13	20	No	0		24	00:24:00	1	0	1	0
2021-06-30	487	F	1955-06-08	66	Non	No	Yes	Yes	No	0	No	No	No	2	2016-12-02 18:00:00	0	NSTEMI	21	44	n/a	2016-12-05 12:43:04	4003.07	3	0	0	1-49	75-94	0	-	-	-	-	-	Yes	1	32	24	No	0		0		1	0	1	0
2021-06-30	296	M	1955-01-19	66	Non	Yes	No	No	No	0	No	No	No	0	2016-07-23 08:00:00	0	NSTEMI	16	16		2016-07-28 18:23:19	7823.32	5	0	50-74	1-49	0	0	-	-	Yes	-	-	-	2	31	40	No	0		0		1	0	1	0	0	0	0
2021-06-30	476	M	1948-10-25	72	Current	No	No	Yes	No	0	No	No	No	0	2016-11-25 15:00:00	1	STEMI	1631	8494	2444	2016-11-25 21:09:15	369.25	0	0	0	1-49	100	0	-	-	-	-	-	Yes	2	31	32	No	0		46	00:46:00	1	0	1	0
2021-06-30	604	F	1944-10-13	76	Ex	No	No	Yes	Yes	0	Yes	No	No	0	2017-03-09 10:00:00	1	STEMI	320	5138		2017-03-09 14:25:52	265.867	0	0	95-99	1-49	0	1-49	-	-	Yes	-	-	-	1	31	38	No	0		36	00:36:00	1	0	1	0	0	0
2021-06-30	502	M	1930-10-14	90	Ex	No	Yes	Yes	Yes	0	Yes	No	Yes	3	2016-12-18 12:30:00	3	NSTEMI	52	226	837	2016-12-20 12:50:24	2900.4	2	0	1-49	0	75-94	0	-	-	-	-	-	Yes	1	32	24	No	0		0		1	1	0	0		1
2021-06-30	688	M	1941-02-18	80	Ex	Yes	Yes	Yes	No	0	Yes	Yes	No	3	2017-05-04 07:00:00	9	NSTEMI	31	32		2017-05-11 18:59:31	10799.5	7	0	0	1-49	75-94	0	Yes	-	-	-	-	Yes	1	13	19	No	0		0		1	1	0	0	0	0
2021-06-30	278	M	1946-07-03	75	Ex	Yes	No	Yes	No	0	No	No	No	1	2016-07-10 23:00:00	3	NSTEMI	21	43		2016-07-11 14:45:15	945.25	1	0	75-94	75-94	1-49	95-99	-	-	-	-	Yes	-	1	31	28	No	0		0		1	0	1	0	0	0	0
2021-06-30	778	M	1953-01-14	68	Current	Yes	Unknown	No	No	0	Yes	No	No	0	2017-07-02 20:15:00	1	STEMI	157	3093	n/a	2017-07-02 23:09:26	174.433	0	0	1-49	50-74	100	95-99	-	-	-	-	-	Yes	2	32	61	No	0		38	00:38:00	1	1	0	0	0	0
2021-06-30	877	M	1966-08-06	54	Unknown	Yes	Unknown	Yes	No	0	No	No	No	0	2017-09-10 13:00:00	1	STEMI	48	558		2017-09-10 16:43:37	223.617	0	0	50-74	50-74	1-49	100	-	-	-	-	Yes	-	2	13	48	No	0		23	00:23:00	1	0	1	0
2021-06-30	71	M	1944-06-28	77	Current	Yes	No	Yes	No	0	No	Yes	No	1	2016-02-14 10:00:00	0	NSTEMI	265	296		2016-02-17 13:29:37	4529.62	3	50-74	75-94	0	0	75-94	-	Yes protected	-	-	Yes	-	2	45	24	No	0		0		1	1	0	0	0	0	0
2021-06-30	889	M	1940-04-01	81	Ex	No	No	Yes	No	0	Yes	Yes	Yes	1	2017-09-16 08:00:00	0	NSTEMI	17	37		2017-09-21 14:42:16	7602.27	5	0	0	0	100	75-94	-	-	-	-	Yes	-	1	31	32	No	0		0		1	0	1	0
2021-06-30	704	F	1935-04-05	86	Ex	No	Yes	Yes	No	0	No	No	No	0	2017-05-13 16:00:00	1	STEMI	124	1125		2017-05-14 03:00:01	660.017	1	0	0	100	1-49	75-94	-	-	-	Yes	-	-	2	10	40	Yes	0		145	02:25:00	1	0	1	0	0	0
2021-06-30	336	M	1952-12-07	68	Non	No	Yes	Yes	No	0	No	Yes	No	0	2016-08-13 16:20:00	3	NSTEMI	62	103		2016-08-15 12:48:43	2668.72	2	0	100	75-94	100	95-99	Yes	-	-	-	-	-	2	31	62	No	0		0		1	0	1	0	0	0	0
2021-06-30	66	M	1931-07-13	90	Non	No	Yes	Yes	No	0	No	No	No	2	2016-02-09 01:30:00	2	NSTEMI	59	66		2016-02-11 14:27:02	3657.03	2	0	75-94	1-49	75-94	0	-	-	Yes	-	-	Yes	2	13	33	No	0		0		1	1	0	0	0	0	0
2021-06-30	360	F	1939-02-22	82	Non	Yes	Unknown	Yes	No	0	Yes	No	Yes	2	2016-09-02 13:16:00	1	STEMI	63	2817		2016-09-02 18:41:21	325.35	0	0	0	100	50-74	75-94	-	-	-	Yes	-	-	2	31	20	No	0		495	08:15:00	1	0	1	0	0	0	0
2021-06-30	381	F	1933-07-14	88	Non	Yes	No	Yes	No	0	No	No	No	1	2016-09-17 10:30:00	0	NSTEMI	6	7	668	2016-09-21 17:58:17	6208.28	4	0	1-49	75-94	75-94	0	-	-	-	Yes	-	-	2	32	45	No	0		0		1	1	0	0
2021-06-30	294	M	1944-03-02	77	Current	Yes	Yes	Yes	No	0	No	No	No	0	2016-07-20 22:45:00	3	NSTEMI		218		2016-07-22 10:56:03	2171.05	2	0	0	75-94	1-49	1-49	-	-	-	Yes	-	-	1	31	20	No	0		0		1	0	1	0	0	0	0
2021-06-30	110	M	1933-04-05	88	Non	No	No	Yes	No	0	No	No	No	0	2016-03-12 12:40:00	1	STEMI	36	1189		2016-03-12 15:15:14	155.233	0	0	1-49	0	100	1-49	-	-	-	-	-	Yes	1	13	36	No	0		30	00:30:00	1	0	0	1	0	0	0
2021-06-30	439	M	1955-10-14	65	Ex	Unknown	Unknown	Yes	No	0	No	No	No	0	2016-11-01 04:00:00	1	STEMI	859	4378	n/a	2016-11-01 09:55:19	355.317	0	0	0	0	95-99	0	-	-	-	-	-	Yes	5	31	38	Yes	0		22	00:22:00	1	0	1	0
2021-06-30	937	F	1957-02-25	64	Ex	Yes	No	No	No	0	No	No	No	0	2017-10-17 04:00:00	1	STEMI	34	1008		2017-10-17 13:57:47	597.783	0	0	1-49	1-49	100	1-49	-	-	-	-	-	Yes	2	31	58	No	0		43	00:43:00	1	0	1	0
2021-06-30	457	F	1946-11-14	74	Non	Yes	No	No	No	0	No	No	No	0	2016-11-14 14:30:00	1	STEMI	12	20	n/a	2016-11-14 16:27:03	117.05	0	0	1-49	1-49	100	1-49	-	-	-	-	-	Yes	1	31	38	No	0		40	00:40:00	1	0	1	0
2021-06-30	738	M	1926-02-16	95	Ex	No	No	Yes	No	0	No	No	No	0	2017-06-03 00:50:00	1	STEMI	496	496		2017-06-03 04:06:10	196.167	0	0	0	50-74	100	50-74	-	-	-	-	-	Yes	1	31	24	No	0		42	00:42:00	1	0	1	0	0	0
2021-06-30	133	M	1959-10-16	61	Current	Yes	No	No	No	0	No	No	No	1	2016-03-28 20:50:00	1	STEMI	3139	6780		2016-03-29 02:32:55	342.917	1	0	1-49	50-74	0	100	-	-	-	-	Yes	-	2	10	38		6		48	00:48:00	1	0	1	0	0	0	0
2021-06-30	425	M	1951-10-23	69	Ex	No	No	No	No	0	No	No	No	0	2016-10-19 04:00:00	1	STEMI	2505	7422	1032	2016-10-19 22:30:55	1110.92	0	50-74	0	100	0	1-49	-	-	-	Yes	-	-	1	1	-	No	0		48	00:48:00	1	0	1	0
2021-06-30	314	F	1943-12-25	77	Non	No	No	Yes	No	0	No	No	No	0	2016-07-29 00:15:00	1	STEMI	165	4395		2016-07-29 10:31:17	616.283	0	0	100	0	0	0	-	-	Yes	-	-	-	1	31	24	No	0		112	01:52:00	1	0	1	0	0	0	0
2021-06-30	367	M	1942-02-10	79	Non	Yes	Yes	Yes	Yes	0	No	No	Yes	0	2016-09-09 08:20:00	1	STEMI	127	>10000		2016-09-09 10:57:29	157.483	0	0	100	0	0	0	-	-	Yes	-	-	-	0	0	15	No	0		15	00:15:00	1	0	1	0	0	0	0
2021-06-30	751	M	1933-12-28	87	Non	Yes	No	Yes	No	0	Yes	No	No	3	2017-06-09 20:00:00	3	NSTEMI	30	1545		2017-06-13 17:27:18	5607.3	4	0	95-99	100	0	75-94	-	-	Yes	Yes	Yes	-	3	13;31	24	No	0		0		0	0	1	0	0	0
2021-06-30	479	F	1942-09-15	78	Non	Yes	No	Yes	No	0	No	No	No	0	2016-11-28 01:00:00	3	NSTEMI	173	328	n/a	2016-12-09 17:42:03	16842	11	0	1-49	1-49	0	100	-	-	-	-	Yes	-	1	13	33	No	0		0		1	0	1	0
2021-06-30	291	M	1960-10-22	60	Ex	Yes	Yes	No	No	0	No	Yes	Yes	2	2016-07-19 12:12:00	4	NSTEMI	60	74		2016-07-21 10:12:42	2760.7	2	0	100	100	95-99	75-94	-	-	-	-	Yes	-	1	31	16	No	0		0		1	0	1	0	0	0	0
2021-06-30	552	M	1962-04-30	59	Non	No	No	Yes	No	0	No	No	No	0	2017-01-26 16:00:00	0	STEMI	455	6181	n/a	2017-01-27 08:08:15	968.25	1	0	95-99	95-99	0	100	-	-	-	-	Yes	-	1	32	30	No	0	0	43	00:43:00	1	0	1	0
2021-06-30	481	M	1963-11-18	57	Non	No	No	No	No	0	No	No	No	2	2016-11-28 19:30:00	1	NSTEMI	6173	6173	1049	2016-12-05 18:06:02	9996.03	7	0	100	75-94	1-49	1-49	-	-	Yes	Yes	-	-	1	10	28	No	0		0		1	0	1	0
2021-06-30	67	M	1971-01-26	50	Non	No	No	No	No	0	No	No	No	0	2016-02-11 09:00:00	3	NSTEMI	720	747		2016-02-12 15:25:55	1825.92	1	0	1-49	100	0	1-49	-	-	-	Yes	-	-	1	31	16	No	0		0		1	1	0	0	0	0	0
2021-06-30	85	M	1969-05-04	52	Non	No	No	No	No	0	No	No	No	0	2016-02-24 05:30:00	3	NSTEMI	59	511		2016-02-24 17:55:39	745.65	0	0	0	1-49	100	0	-	-	-	-	-	Yes	2	31	20	No	0		0		1	1	0	0	0	0	0
2021-06-30	115	M	1950-05-02	71	Non	No	No	No	Yes	0	No	No	No	0	2016-03-13 23:00:00	3	NSTEMI	175	342		2016-03-17 14:46:53	5266.88	4	0	1-49	0	95-99	100	-	-	-	-	-	Yes	1	32	18		0		0		1	1	0	0	0	0	0
2021-06-30	116	F	1936-09-17	84	Non	No	Yes	No	No	0	No	No	No	0	2016-03-15 23:00:00	1	STEMI		34		2016-03-16 02:25:49	205.817	1	0	1-49	100	1-49	1-49	-	-	-	Yes	-	-	2	13	43	No	0		62	01:02:00	1	1	0	0	0	0	0
2021-06-30	904	F	1938-02-21	83	Non	Yes	No	Yes	No	0	No	No	No	1	2017-09-28 06:00:00	4	NSTEMI	185	220		2017-09-29 17:27:05	2127.08	1	0	0	75-94	0	0	-	-	-	Yes	-	-	1	31	32	No	0		0		1	0	1	0
2021-06-30	233	M	1956-01-20	65	Ex	No	No	No	No	0	No	No	No	0	2016-06-08 12:00:00	1	STEMI	65	6238		2016-06-10 09:52:34	2752.57	2	1-49	95-99	1-49	0	1-49	-	-	Yes	-	-	-	1	13	19	No	0		16	00:16:00	1	0	1	0	0	0	0
2021-06-30	326	F	1946-09-10	74	Ex	No	No	No	No	0	No	No	No	0	2016-08-05 16:30:00	1	STEMI		>10000		2016-08-05 20:13:32	223.533	0	0	0	75-94	1-49	100	-	-	-	-	Yes	-	3	31	60	No	0		30	00:30:00	1	0	1	0	0	0	0
2021-06-30	514	F	1937-04-19	84	Non	No	Yes	Yes	No	0	Yes	No	Yes	0	2016-12-06 04:00:00	2	NSTEMI	51	63	n/a	2016-12-06 17:47:38	827.633	0	1-49	75-94	75-94	95-99	1-49	-	-	-	-	-	Yes	1	31	24	No	0		0		1	0	1	0
2021-06-30	432	M	1934-11-16	86	Ex	No	Yes	Yes	No	0	No	No	No	0	2016-10-24 11:30:00	1	STEMI	119	2288	n/a	2016-10-25 04:39:11	1029.18	1	0	95-99	75-94	0	75-94	-	-	Yes	-	-	-	1	31	16	No	0		160	02:40:00	1	0	1	0
2021-06-30	519	M	1950-08-15	70	Ex	No	No	Yes	No	2	No	No	No	0	2016-12-30 11:00:00	1	STEMI	7103	6270	n/a	2016-12-30 14:47:49	227.817	0	0	1-49	95-99	100	100	-	-	-	-	Yes	Yes	3	13;31	32	No	0		72	01:12:00	1	0	1	0		1
2021-06-30	524	M	1958-08-08	62	Current	No	No	No	No	0	No	No	No	0	2017-01-05 11:00:00	3	NSTEMI	6	6	n/a	2017-02-06 13:25:37	46225.6	32	0	95-99	75-94	0	0	-	-	Yes	Yes	-	-	2	13	19	No	0		0		1	0	1	0
2021-06-30	572	M	1937-03-15	84	Non	No	Yes	Yes	No	0	No	No	No	0	2017-02-17 08:00:00	1	STEMI	179	2286	n/a	2017-02-17 19:00:12	660.2	0	0	0	1-49	100	1-49	-	-	-	-	-	Yes	2	10	34	No	0		16	00:16:00	1	0	1	0	0	0
2021-06-30	614	F	1946-03-07	75	Non	No	Unknown	Yes	No	0	No	No	No	0	2017-03-15 09:00:00	0	NSTEMI	58	58		2017-03-16 14:18:52	1758.87	1	0	95-99	1-49	0	0	-	-	Yes	-	-	-	1	13	19	No	0		0		1	0	1	0	0	0
2021-06-30	734	M	1938-01-05	83	Non	No	Yes	Yes	No	0	No	No	No	2	2017-05-31 18:30:00	1	STEMI	347	5550		2017-05-31 21:04:14	154.233	0	1-49	95-99	75-94	100	100	-	-	-	-	-	Yes	2	13	33	No	0		23	00:23:00	1	0	1	0	0	0
2021-06-30	707	M	1959-02-04	62	Ex	Unknown	No	No	No	0	No	No	No	0	2017-05-14 10:30:00	1	STEMI	12	340		2017-05-14 13:08:15	158.25	0	0	0	0	100	0	-	-	-	-	-	Yes	1	31	18	No	0		74	01:14:00	1	1	0	0	0	0
2021-06-30	733	M	1949-01-18	72	Non	No	No	No	No	0	No	No	No	0	2017-05-31 09:00:00	1	STEMI	1007	8918		2017-05-31 13:58:49	298.817	0	0	100	1-49	50-74	50-74	-	-	Yes	-	-	-	1	10	28	No	0		40	00:40:00	1	0	1	0	0	0
2021-06-30	874	M	1938-02-28	83	Current	Unknown	Unknown	Yes	No	0	Unknown	No	No	0	2017-09-08 12:00:00	1	STEMI	230	363		2017-09-10 14:53:32	3053.53	2	0	95-99	1-49	75-94	95-99	-	-	Yes	-	-	-	1	13	29	No	0		30	00:30:00	1	0	1	0
2021-06-30	797	M	1944-05-13	77	Non	Yes	Yes	Yes	No	0	No	No	No	2	2017-07-12 04:30:00	3	NSTEMI	2695	4163		2017-09-15 20:29:47	94559.8	65	95-99	95-99	1-49	75-94	75-94	-	Yes unprotected	Yes	-	Yes	-	2	31	36	No	0		0		1	0	1	0
2021-06-30	936	M	1958-01-18	63	Ex	Yes	Unknown	Yes	No	0	No	No	No	0	2017-10-16 13:20:00	3	NSTEMI	559	5932		2017-10-17 00:47:19	687.317	1	1-49	95-99	1-49	50-74	1-49	-	-	Yes	-	-	-	1	25	16	No	0		0		1	0	1	0
2021-06-30	955	M	1938-09-21	82	Ex	No	No	Yes	No	0	No	No	No	0	2017-10-28 22:00:00	1	STEMI	270	721		2017-10-29 03:10:23	310.383	1	0	1-49	75-94	100	50-74	-	-	-	-	-	Yes	1	31	24	No	0		25	00:25:00	1	0	1	0
2021-06-30	927	F	1935-03-16	86	Non	Yes	No	Yes	No	0	No	No	No	0	2017-10-13 03:00:00	1	STEMI	91	2878		2017-10-13 05:38:35	158.583	0	0	75-94	1-49	100	1-49	-	-	-	-	-	Yes	1	31	20	No	0		30	00:30:00	1	0	1	0
2021-06-30	236	F	1936-03-29	85	Ex	No	No	Yes	No	0	No	No	No	0	2016-06-13 07:30:00	1	STEMI	15	106		2016-06-13 13:56:27	386.45	0	0	1-49	0	1-49	75-94	-	-	-	-	Yes	-	1	13	33	No	0		32	00:32:00	1	0	1	0	0	0	0
2021-06-30	91	M	1936-05-01	85	Non	No	No	Yes	No	0	Yes	No	Yes	0	2016-02-29 18:15:00	3	NSTEMI	17	86		2016-03-01 18:09:58	1434.97	1	0	0	0	75-94	0	-	-	-	-	-	Yes	1	31	20	No	0		0		1	1	0	0	0	0	0
2021-06-30	170	F	1947-06-16	74	Non	No	Yes	Yes	No	0	No	No	No	0	2016-04-29 09:00:00	0	NSTEMI	14	11		2016-05-03 10:46:01	5866.02	4	0	0	0	0	75-94	-	-	-	-	Yes	-	2	10	24	No	0		0		1	0	1	0	0	0	0
2021-06-30	740	F	1929-10-24	91	Non	No	No	No	No	0	Yes	No	No	0	2017-06-04 03:00:00	3	NSTEMI	55	440		2017-06-08 12:19:55	6319.92	4	0	95-99	1-49	100	75-94	-	-	Yes	-	-	-	1	30	48	No	0		0		1	1	0	0	0	0
2021-06-30	917	F	1941-03-27	80	Current	Yes	No	Yes	No	0	Yes	No	No	0	2017-10-05 10:00:00	0	NSTEMI	17	17		2017-10-10 13:03:05	7383.08	5	0	95-99	0	100	0	-	-	Yes	-	-	-	1	13	33	No	0		0		1	0	1	0
2021-06-30	389	F	1944-08-17	76	Ex	No	Unknown	Yes	No	0	Yes	No	Yes	3	2016-09-23 21:30:00	1	STEMI	451	4512	n/a	2016-09-24 04:04:44	394.733	1	50-74	100	50-74	75-94	50-74	-	-	Yes	-	-	-	1	32	24	No	0		32	00:32:00	1	0	1	0
2021-06-30	633	M	1968-11-23	52	Current	No	No	No	No	2	No	No	No	0	2017-03-27 09:30:00	1	STEMI	2453	>10000		2017-03-27 12:44:56	194.933	0	1-49	100	1-49	75-94	1-49	-	-	Yes	-	-	-	1	31	20	No	0		20	00:20:00	1	0	0	0	0	0
2021-06-30	227	M	1955-03-25	66	Current	Yes	Yes	Yes	No	0	No	No	No	0	2016-06-05 01:20:00	3	NSTEMI	39	109		2016-06-05 03:05:06	105.1	0	0	75-94	75-94	75-94	75-94	-	-	Yes	Yes	Yes	-	3	31	54	No	0		0		1	0	1	0	0	0	0
2021-06-30	948	M	1950-06-20	71	Ex	Yes	Yes	Yes	No	0	No	No	No	2	2017-10-25 23:00:00	1	STEMI	269	2487		2017-10-26 16:58:36	1078.6	1	0	95-99	75-94	100	75-94	-	-	Yes	-	-	-	1	32	28	No	0		166	02:46:00	1	1	0	0
2021-06-30	322	M	1952-12-05	68	Current	Yes	Yes	Yes	No	0	No	No	No	0	2016-08-03 13:00:00	2	NSTEMI	213	2105		2016-08-09 16:42:12	8862.2	6	75-94	1-49	75-94	100	1-49	-	Yes unprotected	-	Yes	-	-	2	32	33	No	0		0		1	0	1	0	0	0	0
2021-06-30	356	M	1960-01-05	61	Non	No	No	No	No	0	No	No	No	0	2016-09-02 04:30:00	1	STEMI	49	3368		2016-09-02 07:13:53	163.883	0	1-49	50-74	1-49	1-49	100	-	-	-	-	Yes	-	1	13	19	No	0		64	01:04:00	1	0	1	0	0	0	0
2021-06-30	280	M	1927-09-10	93	Non	No	Unknown	Yes	No	0	No	No	No	0	2016-07-11 15:20:00	4	NSTEMI	957	6094		2016-07-17 13:02:20	8502.33	6	50-74	95-99	1-49	1-49	95-99	-	Yes unprotected	Yes	-	Yes	-	3	13;39	34	No	0		0
2021-06-30	554	M	1937-07-05	84	Non	No	Yes	No	No	0	Yes	No	Yes	0	2017-01-30 09:00:00	0	NSTEMI	17	21	n/a	2017-02-02 11:15:39	4455.65	3	75-94	75-94	75-94	1-49	75-94	-	Yes unprotected	Yes	Yes	Yes	-	3	13	36	No	0	0	0		1	0	1	0
2021-06-30	268	M	1951-04-12	70	Ex	No	No	Yes	No	0	No	No	No	0	2016-07-04 14:00:00	3	NSTEMI	59	62		2016-07-07 14:10:23	4330.38	3	0	75-94	0	0	1-49	-	-	Yes	-	-	-	1	39	18	No	0		0		1	0	1	0	0	0	0
2021-06-30	787	M	1948-01-18	73	Non	No	No	Yes	No	0	No	No	No	0	2017-07-06 08:00:00	1	STEMI	213	3043	n/a	2017-07-06 11:42:35	222.583	0	0	1-49	1-49	0	100	-	-	-	-	Yes	-	2	31	28	No	0		26	00:26:00	1	0	1	0	0	0
2021-06-30	563	M	1930-01-16	91	Ex	No	Yes	Yes	No	0	Yes	Yes	No	2	2017-02-08 20:00:00	2	NSTEMI	20	1093	n/a	2017-02-13 11:54:37	6714.62	5	1-49	75-94	1-49	100	95-99	Yes	-	-	-	-	-	3	31	102	No	0		0		1	0	1	0	0	0
2021-06-30	128	M	1949-06-06	72	Ex	No	Yes	Yes	Yes	0	Yes	No	Yes	3	2016-03-24 06:30:00	0	NSTEMI	111	6339		2016-04-12 14:35:32	27845.5	19	0	95-99	1-49	100	75-94	-	-	Yes	-	-	Yes	2	31	48	No	0		0		1	1	0	0	0	0	0
2021-06-30	229	F	1957-01-18	64	Current	No	Unknown	No	No	0	No	No	No	0	2016-06-06 14:11:00	2	NSTEMI	11	12		2016-06-06 18:54:22	283.367	0	0	1-49	0	75-94	75-94	-	-	-	-	Yes	Yes	1	31	20	No	0		0		1	0	1	0	0	0	0
2021-06-30	107	M	1946-12-06	74	Ex	No	Yes	Yes	No	0	No	No	No	0	2016-03-10 08:00:00	3	NSTEMI	148	284		2016-03-14 13:33:46	6093.77	4	0	1-49	95-99	75-94	1-49	-	-	-	Yes	-	-	2	31	44	No	0		0		1	1	0	0	0	0	0
2021-06-30	944	M	1941-10-14	79	Ex	Yes	No	Yes	No	0	Yes	No	No	0	2017-10-23 08:30:00	3	NSTEMI	83	38		2017-10-30 13:44:00	10394	7	0	1-49	75-94	1-49	1-49	-	-	-	Yes	-	-	1	32	11	No	0		0		1	1	0	0
2021-06-30	249	M	1947-03-21	74	Unknown	No	Yes	Yes	No	0	Yes	No	Yes	3	2016-06-21 01:00:00	3	NSTEMI	22	32		2016-06-22 13:08:29	2168.48	1	0	50-74	0	75-94	75-94	-	-	-	-	Yes	Yes	2	10	24	Yes	0		0		1	0	1	0	1	0	0
2021-06-30	654	F	1944-09-02	76	Non	No	No	Yes	No	0	No	No	No	0	2017-04-11 06:00:00	1	STEMI	2015	2538		2017-04-11 13:04:44	424.733	0	0	1-49	100	50-74	75-94	-	-	-	Yes	-	-	0	0	-	No	0		69	01:09:00	1	0	1	0
2021-06-30	556	F	1947-09-19	73	Ex	Yes	Yes	Yes	No	0	No	No	No	2	2017-01-30 22:00:00	3	NSTEMI	1205	1711	n/a	2017-02-10 14:29:27	15389.5	11	75-94	0	0	0	75-94	-	Yes unprotected	-	-	Yes	-	2	30	38	No	0		0		1	0	1	0	0	0
2021-06-30	567	M	1962-09-19	58	Current	Yes	Yes	Yes	No	0	No	Yes	No	0	2017-02-12 20:00:00	1	STEMI	371	676	n/a	2017-02-13 19:18:37	1398.62	1	0	75-94	50-74	95-99	50-74	Yes	-	-	-	-	-	0	0	20	No	0		96	01:36:00	1	0	1	0	0	0
2021-06-30	541	M	1936-01-11	85	Ex	No	Yes	Yes	No	0	No	Yes	Yes	1	2017-01-18 14:30:00	2	NSTEMI	91	2162	n/a	2017-01-18 18:58:54	268.9	0	75-94	75-94	1-49	1-49	75-94	-	Yes protected	-	-	Yes	-	1	32	28	No	0		0		1	0	1	0
2021-06-30	87	F	1950-10-01	70	Non	No	Unknown	No	No	0	No	No	No	0	2016-02-24 21:00:00	1	STEMI	3387	2837		2016-02-25 15:53:13	1133.22	1	1-49	100	1-49	75-94	0	-	-	Yes	-	-	-	1	31	19	No	0		27	00:27:00	1	0	0	1	0	0	0
2021-06-30	75	M	1971-03-21	50	Non	No	Yes	Yes	No	4	No	No	No	3	2016-02-17 10:00:00	2	NSTEMI	666	1123		2016-02-29 16:06:19	17646.3	12	0	0	75-94	0	0	-	-	-	Yes	-	-	1	39	38		0		0		1	1	0	0	0	0	0
2021-06-30	308	F	1936-09-07	84	Non	Yes	Unknown	Yes	No	0	Yes	No	Yes	0	2016-07-26 19:00:00	2	NSTEMI	58	172		2016-08-08 19:26:47	18746.8	13	50-74	75-94	0	0	95-99	-	Yes unprotected	Yes	-	Yes	-	1	39	28	Yes	0		0		1	0	1	0	0	0	0
2021-06-30	182	F	1941-05-24	80	Non	No	No	Yes	No	0	No	No	No	0	2016-05-04 20:05:00	4	NSTEMI	457	592		2016-05-05 12:12:58	967.967	1	0	0	75-94	1-49	1-49	-	-	-	Yes	-	-	1	31	38	No	0		0		1	0	1	0	0	0	0
2021-06-30	98	F	1957-10-15	63	Non	No	No	Yes	No	0	No	No	No	1	2016-03-03 10:00:00	0	NSTEMI	576	525		2016-03-10 13:41:58	10302	7	1-49	50-74	0	95-99	95-99	-	-	-	-	Yes	Yes	5	31	78	Yes	0		0		1	0	0	1	0	0	0
2021-06-30	974	M	1948-12-10	72	Ex	Yes	Yes	Yes	No	0	Yes	No	Yes	3	2017-11-06 10:00:00	0	NSTEMI	51	52	n/a	2017-11-13 12:09:26	10209.4	7	0	0	1-49	1-49	95-99	-	-	-	-	Yes	-	1	31	20	No	0		0		1	1	0	0	0	0	0
2021-06-30	353	F	1947-05-09	74	Non	Yes	Yes	No	No	0	No	No	No	0	2016-08-30 08:00:00	2	NSTEMI	1396	1876		2016-09-12 13:58:26	19078.4	13	0	1-49	75-94	75-94	100	-	-	-	Yes	-	Yes	2	13;31	32	No	0		0		1	1	0	0	0	0	0
2021-06-30	493	M	1942-04-18	79	Current	No	Unknown	No	No	0	No	No	No	0	2016-12-07 17:00:00	1	NSTEMI	5046	5222	651	2016-12-08 18:28:36	1528.6	1	0	1-49	100	50-74	0	-	-	-	Yes	-	-	2	31	42	No	0		0		1	0	1	0
2021-06-30	449	M	1957-07-17	63	Ex	No	Yes	No	No	0	No	No	No	0	2016-11-09 17:53:00	4	NSTEMI	10	24	n/a	2016-11-09 21:42:40	229.667	0	0	0	75-94	0	0	-	-	-	Yes	-	-	1	13	24	No	0		0		1	0	0	1
2021-06-30	127	M	1949-09-11	71	Non	No	No	Yes	No	0	No	No	No	0	2016-03-22 12:00:00	1	STEMI	91	2319		2016-03-22 16:39:08	279.133	0	0	100	100	50-74	0	-	-	-	Yes	-	-	1	13	29	No	0		20	00:20:00	1	0	1	0	0	0	0
2021-06-30	855	M	1930-12-15	90	Ex	Yes	No	Yes	No	0	Yes	Yes	No	2	2017-08-25 06:00:00	3	NSTEMI	204	204		2017-08-31 20:31:57	9511.95	6	0	0	0	100	95-99	-	-	-	-	Yes	-	3	13	53	No	0		0		1	0	1	0
2021-06-30	698	M	1954-05-03	67	Current	No	Yes	Yes	No	0	No	No	No	0	2017-05-09 17:20:00	1	STEMI	120	120		2017-05-09 21:13:52	233.867	0	0	1-49	95-99	50-74	100	-	-	Yes	Yes	-	-	1	10	20	No	0		42	00:42:00	1	0	1	0	0	0
2021-06-30	430	M	1975-01-24	46	Non	No	No	No	No	0	Yes	No	Yes	0	2016-10-23 09:00:00	2	NSTEMI	719	719	1066	2016-10-27 18:06:12	6306.2	4	75-94	50-74	75-94	1-49	1-49	-	Yes unprotected	-	Yes	-	-	3	39	38	No	0		0		1	1	0	0
2021-06-30	609	M	1949-03-05	72	Ex	No	Yes	Yes	No	0	No	Yes	No	2	2017-03-12 06:00:00	0	NSTEMI	117	281		2017-03-14 11:42:46	3222.77	2	0	1-49	100	50-74	75-94	-	-	-	Yes	-	-	2	31	52	No	0		0		1	0	1	0	0	0
2021-06-30	388	M	1950-03-05	71	Current	Yes	Yes	Yes	No	0	No	No	No	0	2016-09-23 15:00:00	1	STEMI	repeat pt		n/a	2016-09-23 17:38:37	158.617	0	50-74	100	0	100	100	-	-	Yes	-	-	-	1	31	16	No	0		28	00:28:00	1	0	1	0
2021-06-30	108	M	1964-08-09	56	Ex	Yes	Yes	Yes	No	0	No	No	No	2	2016-03-11 01:00:00	3	NSTEMI	1652	2106		2016-03-11 18:59:09	1079.15	0	0	75-94	0	100	1-49	-	-	Yes	-	-	Yes	2	31	24	No	0		0		1	0	1	0	0	0	0
2021-06-30	364	M	1964-01-12	57	Current	No	Yes	Yes	No	0	No	No	No	0	2016-09-04 10:00:00	2	NSTEMI	328	1343		2016-09-05 16:50:16	1850.27	1	0	50-74	50-74	0	95-99	-	-	-	-	Yes	-	0	0	12	No	0		0		1	1	0	0	0	0	0
2021-06-30	561	M	1946-08-10	74	Non	No	No	No	No	0	No	No	No	2	2017-02-04 12:00:00	1	STEMI	351	433	n/a	2017-02-04 14:10:14	130.233	0	0	95-99	1-49	75-94	1-49	-	-	Yes	-	-	-	1	31	38		0		63	01:03:00	1	0	1	0
2021-06-30	112	F	1942-02-24	79	Ex	No	No	Yes	No	0	No	No	No	2	2016-03-13 14:30:00	3	NSTEMI	18	30		2016-03-16 11:06:17	4116.28	3	1-49	0	1-49	75-94	50-74	-	-	-	-	-	Yes	1	39	15	No	0		0		1	1	0	0	0	0	0
2021-06-30	548	M	1947-02-06	74	Ex	No	Yes	Yes	No	0	Yes	No	Yes	2	2017-01-24 01:00:00	3	NSTEMI	2021	2021	n/a	2017-01-31 10:23:30	10643.5	7	1-49	1-49	1-49	1-49	75-94	-	-	-	-	Yes	-	1	10	32	No	0	0	0		1	0	1	0
2021-06-30	635	M	1942-02-23	79	Ex	Yes	Yes	Yes	No	0	Yes	Yes	Yes	0	2017-03-28 08:00:00	2	NSTEMI	17	272		2017-03-31 13:11:38	4631.63	3	0	0	0	95-99	0	Yes	-	-	-	-	Yes	3	40	90	No	0		0		1	0	1	0	0	0
2021-06-30	574	M	1930-08-15	90	Non	No	No	No	No	0	No	No	No	0	2017-02-17 15:00:00	1	STEMI	123	5405	n/a	2017-02-17 17:23:08	143.133	0	0	0	0	100	0	-	-	-	-	-	Yes	1	31	20	No	0		46	00:46:00	1	0	1	0	0	0
2021-06-30	411	M	1935-11-30	85	Ex	No	No	No	No	0	No	No	No	0	2016-10-11 18:00:00	1	STEMI	12	5791	n/a	2016-10-11 21:39:41	219.683	0	0	0	0	0	100	-	-	-	-	Yes	-	1	31	20	No	0		89	01:29:00	1	0	1	0
2021-06-30	547	M	1947-09-10	73	Non	Yes	Yes	Yes	No	2	Yes	Yes	Yes	3	2017-01-23 08:00:00	0	NSTEMI	40	624	n/a	2017-01-26 15:03:01	4743.02	3	1-49	50-74	1-49	1-49	100	-	-	-	-	Yes	-	0	0	30	Yes	0	0	0		1	1	0	0
2021-06-30	414	M	1961-08-09	59	Current	No	No	No	No	0	No	No	No	0	2016-10-13 22:00:00	1	STEMI	15	2456	n/a	2016-10-14 19:02:02	1262.03	1	1-49	100	75-94	75-94	0	-	Yes unprotected	Yes	Yes	-	-	3	31	52	No	0		34	00:34:00	1	0	1	0
2021-06-30	702	M	1958-06-12	63	Ex	No	Yes	Yes	No	0	No	No	No	0	2017-05-11 08:00:00	3	NSTEMI	1961	1961		2017-05-18 11:05:26	10265.4	7	0	0	1-49	100	50-74	-	-	-	-	-	Yes	1	13	24	No	0		0		1	0	1	0	0	0
2021-06-30	391	M	1940-08-03	80	Ex	No	No	Yes	No	0	No	No	No	3	2016-09-27 10:30:00	1	NSTEMI	963	8285	n/a	2016-09-28 14:47:53	1697.88	1	1-49	95-99	50-74	50-74	75-94	-	-	Yes	-	Yes	-	2	13	19	No	0		0		1	0	1	0
2021-06-30	238	F	1931-10-18	89	Ex	No	Yes	Yes	Yes	0	Yes	No	No	2	2016-06-14 07:35:00	1	STEMI	70	5761		2016-06-14 10:38:44	183.733	0	0	1-49	100	1-49	100	-	-	-	-	Yes	-	1	32	15	No	0		26	00:26:00	1	1	0	0	0	0	0
2021-06-30	290	M	1935-02-06	86	Non	Yes	Yes	Yes	No	0	No	No	Yes	3	2016-07-18 21:00:00	3	NSTEMI	107	120		2016-07-19 18:54:33	1314.55	1	0	1-49	0	100	75-94	-	-	-	-	Yes	Yes	1	13	18	No	0		0		1	0	1	0	0	0	0
2021-06-30	214	M	1948-07-31	72	Ex	No	Yes	No	No	0	Yes	No	Yes	0	2016-05-25 19:30:00	3	NSTEMI	49	191		2016-06-01 15:19:16	9829.27	7	0	0	75-94	50-74	1-49	-	-	-	Yes	-	-	1	31	28	No	0		0		1	0	1	0	0	0	1
2021-06-30	499	F	1964-12-02	56	Non	Yes	No	Yes	No	0	No	No	No	2	2016-12-15 20:00:00	3	NSTEMI	636	636	n/a	2016-12-19 16:40:06	5560.1	4	0	0	0	100	0	-	-	-	-	-	Yes	1	13	24	No	0		0		1	0	1	0
2021-06-30	311	M	1927-12-31	93	Ex	No	No	Yes	No	0	No	No	No	0	2016-07-28 00:15:00	2	NSTEMI	210	493		2016-08-09 17:26:50	18311.8	12	0	100	95-99	0	1-49	-	-	Yes	-	-	-	2	31	30	No	0		0
2021-06-30	901	F	1950-10-01	70	Non	Yes	Yes	Yes	No	4	No	No	No	3	2017-09-24 16:00:00	1	STEMI	302	5202		2017-09-25 11:16:44	1156.73	1	0	50-74	1-49	1-49	75-94	-	-	Yes	-	-	-	1	13	14	No	0		32	00:32:00	1	0	1	0
2021-06-30	7	F	1931-01-07	90	Ex	Yes	No	Yes	No	0	Yes	No	Yes	2	2016-01-02 09:00:00	1	NSTEMI	16	18	1649	2016-01-11 18:28:35	13528.6	9	0	0	0	75-94	0	-	-	-	-	-	Yes	2	99	70	No	0		0		1	1	0	0	0	0	0
2021-06-30	969	M	1956-04-15	65	Current	No	No	Yes	Yes	4	Yes	No	Yes	3	2017-11-04 08:59:00	3	NSTEMI	80	8		2017-11-09 17:46:25	7727.42	5	0	1-49	1-49	95-99	75-94	-	-	-	-	-	Yes	2	32	69	No	0		0		1	1	0	0
2021-06-30	387	F	1930-02-20	91	Non	No	No	No	No	0	No	No	No	0	2016-09-21 06:00:00	1	STEMI	811	1157	n/a	2016-09-21 09:18:43	198.717	0	1-49	1-49	75-94	100	0	-	-	-	-	-	Yes	1	31	-	No	0		36	00:36:00	1	0	1	0
2021-06-30	183	M	1937-10-19	83	Non	No	Yes	Yes	Yes	0	No	No	No	0	2016-05-06 06:00:00	1	STEMI	85	4310		2016-05-06 10:59:21	299.35	0	0	0	1-49	100	100	-	-	-	-	Yes	-	1	13	19	No	0		17	00:17:00	1	0	1	0	0	0	0
2021-06-30	399	M	1961-06-16	60	Current	Yes	Unknown	Unknown	No	0	No	No	No	0	2016-10-01 22:30:00	3	NSTEMI	2572	>10000	n/a	2016-10-02 18:12:09	1182.15	1	0	100	75-94	0	50-74	-	-	Yes	-	-	-	1	31	24	No	0		0		1	0	1	0
2021-06-30	792	F	1949-01-06	72	Current	Yes	No	No	No	0	No	No	No	0	2017-07-08 19:30:00	3	NSTEMI	289	289		2017-07-10 14:41:19	2591.32	2	0	0	75-94	0	1-49	-	-	-	Yes	-	-	1	31	33	No	0		0		1	0	1	0
2021-06-30	714	M	1954-10-13	66	Current	Yes	No	Yes	No	0	No	No	No	0	2017-05-20 01:30:00	1	STEMI	4985	>10000		2017-05-20 04:26:06	176.1	0	0	0	0	100	0	-	-	-	-	-	Yes	2	13	47	No	0		25	00:25:00	1	0	1	0	0	0
2021-06-30	691	M	1974-04-01	47	Non	No	No	No	No	0	No	No	No	0	2017-05-05 15:00:00	1	STEMI	477	3195		2017-05-05 19:56:14	296.233	0	0	0	0	100	0	-	-	-	-	-	Yes	1	13	24	No	0		26	00:26:00	1	0	1	0
2021-06-30	640	M	1955-03-10	66	Non	No	Yes	Yes	No	4	Yes	No	Yes	0	2017-03-31 08:00:00	2	NSTEMI	106	350		2017-04-02 10:42:26	3042.43	2	0	1-49	75-94	100	75-94	-	-	-	-	-	Yes	3	31	44	No	0		0
2021-06-30	580	F	1971-11-08	49	Current	Yes	Yes	Yes	No	0	Yes	No	No	0	2017-02-20 10:00:00	1	STEMI	137	4566	n/a	2017-02-20 15:53:43	353.717	0	0	95-99	1-49	1-49	1-49	-	-	Yes	-	-	-	1	31	28	No	0		82	01:22:00	1	0	1	0	0	0
2021-06-30	211	M	1952-07-03	69	Current	No	No	Yes	No	4	Yes	Yes	Yes	3	2016-05-23 08:40:00	3	NSTEMI	383	4306		2016-05-25 11:12:29	3032.48	2	0	0	75-94	100	100	-	-	-	Yes	-	-	1	10	30	Yes	0		0		1	0	1	0	0	1	0
2021-06-30	906	M	1944-12-08	76	Non	Yes	No	Yes	No	0	No	No	Yes	0	2017-09-28 08:30:00	1	STEMI	37	606		2017-09-28 17:39:22	549.367	0	0	1-49	1-49	1-49	100	-	-	-	-	Yes	-	1	13	19	No	0		34	00:34:00	1	0	1	0
2021-06-30	88	M	1944-08-30	76	Current	Unknown	Yes	No	No	0	No	No	No	0	2016-02-25 11:00:00	1	STEMI	>10000	5066		2016-02-25 14:31:50	211.833	0	0	0	0	100	0	-	-	-	-	-	Yes	3	31	88	No	6		25	00:25:00	1	1	0	0	0	0	0
2021-06-30	168	F	1964-06-25	57	Ex	Yes	Yes	No	No	0	No	No	No	4	2016-04-25 20:50:00	1	STEMI	8497	4183		2016-04-26 09:00:51	730.85	1	0	50-74	1-49	100	50-74	-	-	-	-	-	Yes	2	13	19	No	0		87	01:27:00	1	0	1	0	0	0	0
2021-06-30	767	M	1937-06-23	84	Non	No	No	Yes	Yes	0	No	No	No	2	2017-06-27 03:00:00	3	NSTEMI	625	870	n/a	2017-06-29 13:29:43	3509.72	2	0	1-49	1-49	100	75-94	-	-	-	-	Yes	-	0	0	15	No	0		0		0	1	0	0	1	0
2021-06-30	523	M	1944-09-14	76	Ex	No	No	No	No	0	No	No	No	0	2017-01-05 09:50:00	1	STEMI	76	165	n/a	2017-01-05 11:55:32	125.533	0	0	0	95-99	0	0	-	-	-	Yes	-	-	2	31	24	No	0	no	26	00:26:00	1	0	1	0
2021-06-30	865	F	1959-03-22	62	Ex	No	Yes	Yes	No	0	Yes	No	Yes	0	2017-08-29 18:00:00	2	NSTEMI	87	2512		2017-09-05 18:36:15	10116.2	7	0	75-94	75-94	1-49	75-94	-	-	Yes	Yes	Yes	-	3	13	28	No	0		0		1	0	1	0
2021-06-30	337	F	1940-02-26	81	Non	Yes	Yes	Yes	No	0	No	No	No	3	2016-08-17 07:00:00	4	NSTEMI		>10000		2016-08-17 18:39:05	699.083	0	0	50-74	0	95-99	50-74	-	-	-	-	-	Yes	0	0	-	No	0		0		1	0	1	0	0	0	0
2021-06-30	122	M	1943-07-13	78	Ex	No	Yes	Yes	Yes	0	No	No	No	0	2016-03-19 02:00:00	3	NSTEMI	84	607		2016-03-21 12:37:24	3517.4	2	0	1-49	75-94	75-94	100	-	-	-	Yes	-	-	2	31	52	No	0		0		1	1	0	0	0	0	0
2021-06-30	746	F	1932-01-01	89	Non	No	No	No	No	0	No	No	No	0	2017-06-05 19:39:00	3	NSTEMI	883	883		2017-06-06 19:14:44	1415.73	1	0	0	75-94	1-49	75-94	-	-	-	Yes	Yes	-	3	13	60	No	0		0		1	0	1	0	0	0
2021-06-30	571	M	1969-10-09	51	Non	No	No	No	No	0	No	No	Yes	0	2017-02-14 14:00:00	3	NSTEMI	8	8	n/a	2017-02-15 17:23:31	1643.52	1	0	1-49	1-49	75-94	1-49	-	-	-	-	-	Yes	1	10	16	Yes	0		0		1	0	1	0	0	0
2021-06-30	448	M	1979-01-07	42	Current	Yes	Unknown	No	No	0	No	No	No	0	2016-11-09 17:30:00	1	STEMI	51	>10000	n/a	2016-11-09 21:17:10	227.167	0	0	0	1-49	100	0	-	-	-	-	-	Yes	1	10	24	No	0		37	00:37:00	1	0	1	0
2021-06-30	839	M	1969-09-15	51	Ex	Yes	Yes	Yes	No	0	Yes	No	Yes	3	2017-08-12 09:00:00	3	NSTEMI	235	235		2017-08-14 18:04:53	3424.88	2	0	0	95-99	75-94	1-49	-	-	-	Yes	-	Yes	2	13	29	No	0		0		1	0	1	0
2021-06-30	175	F	1941-04-17	80	Non	No	No	Yes	No	0	No	No	Yes	0	2016-05-02 10:00:00	3	NSTEMI		9		2016-05-03 15:27:39	1767.65	1	0	0	1-49	75-94	0	-	-	-	-	-	Yes	3	10	80	No	0		0		1	1	0	0	0	0	0
2021-06-30	753	M	1949-01-01	72	Ex	No	Yes	Yes	No	0	No	No	No	3	2017-06-11 22:00:00	1	STEMI	31	58		2017-06-12 01:46:48	226.8	1	0	75-94	1-49	1-49	50-74	-	-	Yes	-	-	-	1	13	19	No	0		57	00:57:00	1	1	0	0	0	0
2021-06-30	478	M	1948-03-18	73	Ex	No	No	Yes	No	2	No	No	No	3	2016-11-27 11:00:00	3	NSTEMI	569	569	n/a	2016-12-05 16:16:58	11837	8	1-49	95-99	0	1-49	1-49	-	-	Yes	-	-	-	3	13	77	No	0		0		1	0	1	0
2021-06-30	25	M	1958-06-22	63	Ex	No	Yes	No	No	0	No	No	No	0	2016-01-09 16:15:00	3	NSTEMI	761	1176		2016-01-18 11:28:04	12673.1	9	1-49	50-74	50-74	95-99	95-99	-	-	-	-	-	Yes	4	13;31	55	No	0		0		1	1	0	0	0	0	0
2021-06-30	943	M	1955-09-04	65	Non	No	Yes	No	No	0	No	No	No	2	2017-10-23 02:00:00	3	NSTEMI	66	442		2017-10-24 13:29:12	2129.2	1	0	95-99	95-99	0	0	-	-	Yes	Yes	-	-	1	31	76	Yes	0		0		1	0	1	0
2021-06-30	47	M	1972-05-03	49	Non	Yes	Unknown	No	No	0	No	No	No	0	2016-01-23 19:15:00	1	STEMI	3794	>10000		2016-01-23 22:14:21	179.35	0	0	100	0	0	75-94	-	-	Yes	-	-	-	1	13	33	No	0		58	00:58:00	1	0	0	1	0	0	0
2021-06-30	69	M	1942-11-01	78	Non	Yes	Yes	No	No	0	No	No	No	0	2016-02-13 01:00:00	1	STEMI	182	764		2016-02-13 08:15:28	435.467	0	95-99	50-74	50-74	95-99	75-94	-	-	-	-	-	Yes	2	13	62	No	0		20	00:20:00	1	0	0	1	0	0	0
2021-06-30	459	M	1946-08-18	74	Ex	No	Yes	No	No	0	Yes	No	Yes	0	2016-11-14 23:30:00	1	STEMI	39	124	n/a	2016-11-15 15:10:52	940.867	1	0	0	75-94	0	0	-	-	-	Yes	-	-	1	32	18	No	0		213	03:33:00	1	1	0	0
2021-06-30	461	F	1932-10-03	88	Ex	No	Yes	No	No	0	No	No	No	0	2016-11-16 08:00:00	2	NSTEMI	116	152	n/a	2016-11-18 15:08:06	3308.1	2	0	95-99	1-49	50-74	75-94	-	-	Yes	-	-	-	2	31	50	No	0		0		1	0	1	0
2021-06-30	239	F	1941-11-16	79	Non	Yes	Yes	No	No	0	No	No	No	0	2016-06-14 14:30:00	3	NSTEMI	2601	1456		2016-06-14 21:05:20	395.333	0	0	0	100	95-99	0	-	-	-	Yes	-	Yes	3	13	52	No	0		0		1	0	1	0	0	0	0
2021-06-30	345	M	1942-05-12	79	Non	No	No	Yes	No	2	No	No	No	0	2016-08-22 09:00:00	3	NSTEMI		214		2016-08-30 16:32:27	11972.4	8	0	1-49	75-94	50-74	50-74	-	-	-	Yes	-	-	2	32	44	No	0		0		1	1	0	0	0	0	1
2021-06-30	385	M	1947-01-05	74	Non	No	No	No	No	0	No	No	No	2	2016-09-20 14:15:00	1	STEMI	11	113	n/a	2016-09-20 15:57:54	102.9	0	0	95-99	1-49	100	100	-	-	Yes	-	-	-	2	31	24	No	0		30	00:30:00	1	0	1	0
2021-06-30	568	M	1970-02-01	51	Current	No	No	No	No	0	No	No	No	0	2017-02-13 00:01:00	1	STEMI	1153	5318	n/a	2017-02-13 02:51:38	170.633	0	0	0	1-49	100	1-49	-	-	-	-	-	Yes	1	13	16	No	0		30	00:30:00	1	0	1	0	0	0
2021-06-30	638	M	1970-01-01	51	Non	No	No	No	No	0	No	No	No	1	2017-03-30 09:00:00	3	NSTEMI	17	272		2017-04-03 10:38:32	5858.53	4	0	95-99	1-49	0	0	-	-	Yes	-	-	-	1	10	16	No	0		0		1	0	0	0	0	0
2021-06-30	685	M	1945-01-16	76	Non	Yes	Yes	Yes	No	0	No	No	No	0	2017-05-03 14:30:00	1	STEMI	2834	2834		2017-05-03 19:58:45	328.75	0	1-49	50-74	1-49	100	1-49	-	-	-	-	-	Yes	2	10	56	No	0		12	00:12:00	1	0	1	0
2021-06-30	788	M	1976-12-30	44	Non	No	No	No	No	0	No	No	No	0	2017-07-06 09:00:00	1	STEMI	659	1432	n/a	2017-07-06 11:27:40	147.667	0	0	0	1-49	100	1-49	-	-	-	-	-	Yes	1	10	28	No	0		20	00:20:00	1	0	1	0	0	0
2021-06-30	879	F	1939-05-07	82	Current	Yes	Yes	Yes	No	0	No	No	No	0	2017-09-11 08:30:00	1	STEMI	127	2644		2017-09-11 16:14:03	464.05	0	0	95-99	0	1-49	1-49	-	-	Yes	-	-	-	1	13	24	No	0		22	00:22:00	1	1	0	0
2021-06-30	997	M	1943-08-21	77	Non	No	No	No	No	0	No	No	No	0	2017-11-26 10:00:00	1	STEMI	2263	>10000	n/a	2017-11-26 20:29:03	629.05	0	0	100	75-94	100	100	-	-	-	-	Yes	-	1	32	24	No	0		21	00:21:00	1	0	1	0	0	0	0
2021-06-30	710	M	1932-04-19	89	Non	No	No	No	No	0	No	No	No	0	2017-05-15 10:00:00	1	STEMI	656	2990		2017-05-19 21:53:26	6473.43	4	0	75-94	75-94	100	0	-	-	-	-	-	Yes	1	31	24	No	0		28	00:28:00	1	0	1	0	0	0
2021-06-30	581	F	1939-09-29	81	Non	No	Yes	Yes	No	0	No	No	No	0	2017-02-20 22:00:00	1	STEMI	30	892	n/a	2017-02-21 09:25:03	685.05	1	0	50-74	100	50-74	1-49	-	-	-	Yes	-	-	0	0	14	Yes	0		50	00:50:00	1	0	1	0	0	0
2021-06-30	417	M	1937-11-15	83	Ex	Yes	Yes	No	No	0	No	No	No	0	2016-10-17 08:45:00	2	NSTEMI	19	91	n/a	2016-10-17 11:12:51	147.85	0	1-49	75-94	1-49	1-49	100	-	-	Yes	-	-	-	1	13	29		0		0		1	0	1	0
2021-06-30	275	M	1931-12-15	89	Ex	No	No	No	No	0	No	No	No	0	2016-07-08 10:00:00	3	NSTEMI		886		2016-07-14 13:35:58	8855.97	6	75-94	75-94	0	0	0	-	Yes unprotected	Yes	-	-	-	3	13	62	No	0		0		1	0	1	0	0	0	0
2021-06-30	887	F	1950-11-03	70	Non	No	Yes	Yes	No	0	No	No	No	0	2017-09-15 07:00:00	3	NSTEMI	77	92		2017-09-21 11:21:48	8901.8	6	0	0	0	95-99	50-74	-	-	-	-	-	Yes	1	31	16	No	0		0		1	0	1	0
2021-06-30	160	M	1942-05-21	79	Unknown	No	No	Yes	Yes	0	No	Yes	No	2	2016-04-17 10:00:00	0	NSTEMI	16	15		2016-04-20 16:18:59	4698.98	3	0	100	75-94	100	75-94	-	-	-	-	Yes	-	2	32	30	No	0		0		0	0	1	0	0	0	0
2021-06-30	809	M	1945-08-10	75	Current	No	No	No	No	0	Yes	No	Yes	0	2017-07-22 09:00:00	0	NSTEMI	52	56		2017-07-24 16:15:47	3315.78	2	0	1-49	1-49	1-49	95-99	-	-	-	-	Yes	-	0	0	14	Yes	0		0		1	1	0	0
2021-06-30	203	M	1934-08-12	86	Ex	No	Yes	Yes	No	0	Yes	Yes	No	0	2016-05-17 13:30:00	3	NSTEMI	389	460		2016-05-25 18:02:12	11792.2	8	50-74	75-94	75-94	100	1-49	-	Yes unprotected	Yes	Yes	-	-	2	31	50	No	0		0		1	0	1	0	0	0	0
2021-06-30	3	M	1947-12-02	73	Ex	No	Yes	Yes	No	0	No	No	No	0	2015-12-31 12:00:00	1	NSTEMI	519	730		2016-01-05 14:14:57	7334.95	5	0	0	75-94	1-49	95-99	-	-	-	-	Yes	-	2	31	36	No	0	0	0		1	1	0	0		0	0
2021-06-30	265	M	1950-10-10	70	Non	No	Yes	No	No	0	No	No	No	0	2016-07-03 22:00:00	1	STEMI	1360	5575		2016-07-04 00:42:06	162.1	1	1-49	75-94	50-74	100	50-74	-	-	-	-	-	Yes	1	31	32	No	12		40	00:40:00	1	0	1	0	0	0	0
2021-06-30	295	F	1956-11-29	64	Non	No	Yes	Yes	No	0	Yes	No	Yes	2	2016-07-22 13:30:00	3	NSTEMI	<5	218		2016-07-26 16:49:43	5959.72	4	0	1-49	75-94	1-49	0	-	-	-	Yes	-	-	1	13	20	No	0		0		1	0	1	0	0	0	0
2021-06-30	892	F	1940-11-26	80	Ex	Yes	Yes	Yes	No	0	Yes	No	Yes	0	2017-09-17 12:00:00	2	NSTEMI	425	3027		2017-09-18 20:58:48	1978.8	1	0	95-99	95-99	0	0	-	-	Yes	Yes	-	-	2	25	35	Yes	0		0
2021-06-30	119	M	1932-05-26	89	Ex	Yes	No	Yes	No	0	Yes	No	No	1	2016-03-17 09:00:00	0	NSTEMI	42	108		2016-03-21 15:01:31	6121.52	4	0	100	0	75-94	0	-	-	-	-	-	Yes	1	13	36	No	0		0		1	1	0	0	0	0	0
2021-06-30	958	M	1969-06-26	52	Current	Yes	No	No	No	0	No	No	No	0	2017-10-30 06:30:00	3	NSTEMI	1844	82		2017-10-30 15:51:25	561.417	0	0	1-49	50-74	50-74	100	-	-	-	-	Yes	-	1	13	14	No	0		0		1	0	1	0
2021-06-30	27	M	1956-03-19	65	Current	No	No	No	No	0	No	No	No	3	2016-01-11 12:20:00	3	NSTEMI	4522	3979		2016-01-14 14:15:38	4435.63	3	0	0	1-49	100	50-74	-	-	-	-	-	Yes	0	0	-		0		0		1	1	0	0	0	0	0
2021-06-30	857	M	1978-05-10	43	Current	Yes	No	No	No	0	No	No	No	0	2017-08-27 04:00:00	1	STEMI	3076	7217		2017-08-27 21:35:43	1055.72	0	0	0	0	100	0	-	-	-	-	-	Yes	2	10	24	No	6		309	05:09:00	1	0	1	0
2021-06-30	43	F	1955-10-14	65	Current	No	No	Yes	No	0	No	No	No	0	2016-01-21 09:00:00	3	NSTEMI	2921	4292		2016-01-21 11:00:12	120.2	0	0	50-74	0	75-94	100	-	-	-	-	Yes	Yes	2	13	36	No	0		0		1	1	0	0	0	0	0
2021-06-30	558	M	1967-12-09	53	Current	Yes	Yes	Yes	No	0	No	No	No	2	2017-02-01 20:00:00	2	NSTEMI	152	1854	n/a	2017-02-03 14:17:37	2537.62	2	0	0	0	1-49	75-94	-	-	-	-	Yes	-	1	42	20	No	0		0		1	1	0	0
2021-06-30	384	M	1956-05-23	65	Unknown	Unknown	Unknown	No	No	0	No	No	No	0	2016-09-20 12:30:00	1	STEMI	18	>10000	1514	2016-09-20 15:23:54	173.9	0	0	95-99	95-99	75-94	0	-	-	Yes	Yes	-	-	3	31	32	No	0		40	00:40:00	1	0	1	0
2021-06-30	540	M	1933-06-04	88	Ex	No	No	Yes	Yes	0	Yes	No	No	0	2017-01-18 10:15:00	1	STEMI	15	5298	n/a	2017-01-18 14:16:15	241.25	0	0	1-49	75-94	1-49	75-94	-	-	-	Yes	Yes	-	2	10	24	No	0		79	01:19:00	1	0	1	0
2021-06-30	973	M	1937-07-23	83	Ex	No	Yes	Yes	No	0	Yes	Yes	No	2	2017-11-06 09:00:00	0	NSTEMI	29	553		2017-11-08 16:48:25	3348.42	2	95-99	95-99	0	100	100	-	Yes protected	-	-	Yes	-	3	13	48	No	0		0		1	0	1	0
2021-06-30	862	M	1940-01-19	81	Current	No	Yes	Yes	No	2	Yes	No	No	1	2017-08-28 09:30:00	1	STEMI	110	1225		2017-08-28 15:51:10	381.167	0	0	75-94	75-94	95-99	1-49	-	-	-	-	-	Yes	2	31	28	No	0		42	00:42:00	1	0	1	0
2021-06-30	884	M	1947-11-04	73	Current	Yes	Yes	Yes	No	0	Yes	No	Yes	0	2017-09-13 08:30:00	0	NSTEMI	374	2188		2017-09-13 16:11:55	461.917	0	0	1-49	1-49	50-74	100	-	-	-	-	Yes	-	1	31	38	Yes	0		0		1	0	1	0
2021-06-30	192	M	1927-05-13	94	Non	Yes	No	Yes	No	0	Yes	Yes	No	0	2016-05-10 10:30:00	3	NSTEMI	134	212		2016-05-16 19:56:28	9206.47	6	0	1-49	0	0	95-99	-	-	-	-	Yes	-	1	40	34	No	0		0		1	0	1	0	0	0	0
2021-06-30	780	M	1980-11-20	40	Ex	No	No	No	No	0	Yes	No	Yes	0	2017-07-03 15:00:00	1	STEMI	12	>10000	n/a	2017-07-03 21:50:25	410.417	0	0	100	0	0	0	-	-	Yes	-	-	-	0	0	20	Yes	0		64	01:04:00	1	0	1	0	0	0
2021-06-30	998	F	1936-02-01	85	Non	No	No	No	No	0	No	No	No	0	2017-11-27 00:45:00	1	STEMI	326	3402		2017-11-27 03:23:10	158.167	0	0	1-49	100	1-49	1-49	-	-	-	Yes	-	-	1	13	19	No	0		52	00:52:00	1	0	1	0	0	0	0
2021-06-30	201	F	1936-01-21	85	Non	No	Yes	Yes	No	0	No	No	No	0	2016-05-14 22:00:00	2	NSTEMI	1146	1116		2016-05-18 20:00:57	5640.95	4	0	0	100	0	95-99	-	-	-	Yes	Yes	-	1	40	18	No	0		0		1	0	1	0	0	0	0
2021-06-30	348	M	1956-06-15	65	Non	Yes	No	No	No	0	No	No	No	0	2016-08-23 16:14:00	1	STEMI		1299		2016-08-23 20:33:58	259.967	0	0	100	50-74	75-94	50-74	-	-	-	-	-	Yes	2	13;31	32	No	0		36	00:36:00	1	0	1	0	0	0	0
2021-06-30	8	M	1923-04-23	98	Ex	No	No	Yes	No	2	No	No	No	3	2016-01-02 21:00:00	1	STEMI	32	108	1903	2016-01-03 00:26:50	206.833	1	0	100	1-49	1-49	1-49	-	-	Yes	-	-	-	3	32	88	No	0	0	89	01:29:00	1	1	0	0		0	0
2021-06-30	699	F	1965-06-20	56	Current	No	No	No	No	0	No	No	No	0	2017-05-10 10:30:00	1	STEMI	73	816		2017-05-10 18:09:40	459.667	0	0	0	0	0	95-99	-	-	-	-	Yes	-	1	31	16	No	0		24	00:24:00	1	0	1	0	0	0
2021-06-30	22	F	1942-09-13	78	Ex	No	Yes	Yes	No	0	No	No	No	0	2016-01-08 01:00:00	1	STEMI	15	5873		2016-01-08 03:47:04	167.067	0	0	50-74	1-49	100	1-49	-	-	-	-	-	Yes	2	31	44	No	0	0	12	00:12:00	1	0	0	1	0	0	0
2021-06-30	368	F	1954-05-21	67	Ex	Yes	Yes	Yes	No	0	Yes	Yes	No	2	2016-09-09 09:00:00	3	NSTEMI	8	251		2016-09-12 17:52:08	4852.13	3	1-49	1-49	75-94	95-99	100	-	-	Yes	Yes	-	-	2	13	48	No	0		0		1	0	1	0	0	0	0
2021-06-30	928	M	1936-01-22	85	Unknown	No	No	Yes	No	0	Yes	Yes	Yes	2	2017-10-13 23:00:00	1	STEMI	37	202		2017-10-14 03:55:03	295.05	1	1-49	1-49	1-49	50-74	100	Yes	-	-	-	Yes	-	3	32	60	No	0		47	00:47:00	1	1	0	0
2021-06-30	324	M	1962-02-09	59	Non	Yes	No	No	No	0	No	No	No	0	2016-08-05 12:00:00	1	STEMI	33	4732		2016-08-05 16:32:24	272.4	0	0	100	0	0	0	-	-	Yes	-	-	-	3	31	52	No	0		83	01:23:00	1	0	1	0	0	0	0
2021-06-30	483	F	1943-05-23	78	Ex	Yes	Yes	Yes	No	0	No	No	No	0	2016-11-29 18:30:00	1	STEMI	37	2066	n/a	2016-11-29 23:38:02	308.033	0	0	0	1-49	100	0	-	-	-	-	-	Yes	1	10	38	No	0		32	00:32:00	1	0	1	0
2021-06-30	216	M	1938-12-12	82	Ex	No	Yes	Yes	No	0	Yes	No	Yes	0	2016-05-27 04:45:00	3	NSTEMI	23	28		2016-06-01 17:17:57	7952.95	5	0	0	1-49	75-94	1-49	-	-	-	-	-	Yes	1	31	20	No	0		0		1	0	1	0	0	0	0
2021-06-30	224	M	1956-10-17	64	Non	Yes	Yes	No	No	0	Yes	No	Yes	0	2016-06-04 05:30:00	1	STEMI	16	184		2016-06-04 09:57:05	267.083	0	0	50-74	0	100	0	-	-	-	-	-	Yes	1	31	32	No	0		47	00:47:00	1	0	1	0	0	0	0
2021-06-30	209	M	1939-04-25	82	Current	Yes	No	Yes	No	0	Yes	No	Yes	0	2016-05-21 14:40:00	1	NSTEMI	21	>10000		2016-05-21 16:54:26	134.433	0	1-49	100	0	50-74	50-74	-	-	Yes	-	-	-	1	31	24	No	0		0		1	0	1	0	0	0	0
2021-06-30	750	F	1946-11-20	74	Ex	No	No	No	No	0	No	No	No	0	2017-06-09 18:00:00	1	STEMI	259	1476		2017-06-09 19:30:59	90.9833	0	0	1-49	1-49	100	1-49	-	-	-	-	-	Yes	1	31	24	No	0		33	00:33:00	1	0	1	0	0	0
2021-06-30	92	M	1927-01-01	94	Non	No	No	Yes	No	0	No	No	No	3	2016-03-01 09:05:00	2	NSTEMI	384	711		2016-03-15 12:31:29	20366.5	14	0	95-99	1-49	75-94	75-94	-	-	Yes	-	-	-	1	32	33	No	0		0		1	1	0	0	0	0	0
2021-06-30	593	M	1944-04-03	77	Non	No	Unknown	Yes	No	0	No	No	No	2	2017-02-26 12:00:00	1	NSTEMI	178	6278	-	2017-02-26 23:22:46	682.767	0	0	75-94	75-94	1-49	75-94	-	-	Yes	Yes	-	-	1	13	19	No	0		0		1	0	1	0
2021-06-30	174	F	1942-03-21	79	Ex	Yes	Yes	Yes	No	0	Yes	No	Yes	1	2016-05-01 22:00:00	1	NSTEMI	74	77		2016-05-05 06:45:02	4845.03	4	0	0	0	75-94	0	-	-	-	-	-	Yes	1	31	32	Yes	0		0		1	0	1	0	0	0	0
2021-06-30	579	M	1964-04-16	57	Non	No	No	No	No	0	No	No	No	0	2017-02-20 09:00:00	1	STEMI	40	457	n/a	2017-02-20 14:06:27	306.45	0	0	0	1-49	1-49	100	-	-	-	-	Yes	-	2	13	24	No	6		107	01:47:00	1	0	1	0	0	0
2021-06-30	327	F	1948-07-26	72	Current	Yes	No	Yes	No	0	No	No	No	0	2016-08-06 12:00:00	2	NSTEMI	225	300		2016-08-10 17:48:28	6108.47	4	0	1-49	0	95-99	1-49	-	-	-	-	-	Yes	1	13	29	No	0		0		1	0	1	0	0	0	0
2021-06-30	165	M	1963-07-07	58	Unknown	Yes	No	Yes	No	0	Yes	Yes	Yes	3	2016-04-21 08:00:00	3	NSTEMI	502	539		2016-04-25 14:16:24	6136.4	4	0	0	75-94	100	0	-	-	-	Yes	-	-	1	31	28	No	0		0		1	0	1	0	0	0	0
2021-06-30	178	M	1968-02-14	53	Non	Yes	No	Yes	No	4	No	No	Yes	3	2016-05-04 12:00:00	0	NSTEMI	79	94		2016-05-24 14:39:53	28959.9	20	0	0	75-94	1-49	0	-	-	-	Yes	-	-	1	32	18	No	0		0		1	1	0	0	0	0	1
2021-06-30	748	M	1939-08-03	81	Non	No	No	No	No	0	No	No	No	0	2017-06-07 09:30:00	1	STEMI	6032	8680		2017-06-07 14:05:23	275.383	0	0	75-94	0	0	100	-	-	Yes	-	Yes	-	2	31	28	No	0		18	00:18:00	1	0	1	0	0	0
2021-06-30	798	M	1937-10-26	83	Non	No	No	Yes	No	0	No	No	No	0	2017-07-12 18:00:00	1	STEMI	Insufficient sample	1398		2017-07-12 21:23:37	203.617	0	0	1-49	75-94	100	75-94	-	-	-	Yes	Yes	Yes	2	13;31	24	Yes	0		45	00:45:00	1	0	1	0
2021-06-30	833	M	1934-04-25	87	Ex	No	No	Yes	No	0	Yes	No	Yes	3	2017-08-08 09:00:00	3	NSTEMI	31	294		2017-08-08 19:23:58	623.967	0	1-49	1-49	1-49	1-49	75-94	-	-	-	-	Yes	-	1	13	33	No	0		0		1	1	0	0
2021-06-30	6	F	1935-06-03	86	Non	Yes	No	Yes	Yes	0	No	No	No	0	2016-01-02 01:54:00	2	STEMI	53	765		2016-01-02 05:15:42	201.7	0	0	75-94	75-94	50-74	95-99	-	-	Yes	Yes	-	-	2	31	50	No	0	0	42	00:42:00	1	1	0	0		0	0
2021-06-30	1	M	1962-09-25	58	Current	Yes	No	No	No	0	No	No	No	0	2015-12-28 04:15:00	3	NSTEMI	2035	2290		2016-01-04 18:45:17	10950.3	7	0	0	0	100	0	-	-	-	-	-	Yes	3	31	110	No	6		0		1	0	0	1		0	0
2021-06-30	412	M	1930-03-28	91	Ex	No	Yes	Yes	No	0	No	No	No	0	2016-10-13 00:15:00	4	NSTEMI	28	51	n/a	2016-10-14 18:02:37	2507.62	1	0	75-94	1-49	75-94	75-94	-	-	Yes	-	Yes	-	4	10;13	33	No	0		0		1	0	1	0
2021-06-30	867	M	1937-12-17	83	Non	Yes	Yes	Yes	No	0	No	No	No	2	2017-09-02 08:34:00	1	STEMI	169	3926		2017-09-02 12:42:03	248.05	0	1-49	1-49	95-99	100	95-99	-	-	-	-	-	Yes	3	31;40	65	No	12		41	00:41:00	1	0	1	0
2021-06-30	445	F	1945-12-11	75	Ex	No	Yes	Yes	No	0	No	No	No	0	2016-11-07 07:30:00	1	NSTEMI	29	29	n/a	2016-11-08 12:29:34	1739.57	1	0	0	1-49	95-99	1-49	-	-	-	-	-	Yes	1	31	20	No	0		0		1	0	1	0
2021-06-30	557	F	1935-01-30	86	Non	No	Yes	Yes	No	0	No	No	No	0	2017-02-01 06:00:00	1	STEMI	63	238	n/a	2017-02-01 19:09:20	789.333	0	0	1-49	50-74	95-99	1-49	-	-	-	-	-	Yes	1	31	20	No	0	0	25	00:25:00	1	0	1	0
2021-06-30	988	F	1952-04-02	69	Non	Yes	Yes	Yes	No	0	Yes	No	Yes	2	2017-11-14 02:50:00	1	STEMI	526	526	n/a	2017-11-14 06:05:11	195.183	0	1-49	75-94	75-94	75-94	75-94	-	-	-	-	-	Yes	0	0	-	No	0		1145	19:05:00	1	1	0	0	0	0	0
2021-06-30	466	F	1969-12-30	51	Non	Yes	Yes	Yes	No	0	Yes	No	Yes	3	2016-11-20 11:00:00	2	NSTEMI	17	17	n/a	2016-11-21 10:52:49	1432.82	1	0	1-49	1-49	50-74	75-94	-	-	-	-	Yes	-	1	13	9	No	0		0		1	0	1	0
2021-06-30	254	M	1955-06-08	66	Ex	No	Yes	No	No	0	No	No	No	0	2016-06-26 08:00:00	1	STEMI	129	443		2016-06-26 10:20:12	140.2	0	75-94	50-74	0	75-94	95-99	-	-	-	-	-	Yes	1	BMS	18	No	0		42	00:42:00	1	0	1	0	1	0	0
2021-06-30	333	M	1929-10-17	91	Ex	Yes	Unknown	Yes	No	0	Yes	Yes	No	0	2016-08-11 07:00:00	3	NSTEMI	121	1609		2016-08-15 18:23:16	6443.27	4	100	1-49	50-74	100	75-94	Yes	-	-	-	Yes	-	1	13	24	No	0		0		1	1	0	0	0	0	1
2021-06-30	74	M	1969-08-08	51	Ex	No	No	Yes	No	0	No	No	No	0	2016-02-16 10:00:00	2	NSTEMI	54	76		2016-02-29 10:35:19	18755.3	13	0	50-74	0	75-94	75-94	-	-	-	-	-	Yes	1	31	16	No	0		0		1	1	0	0	0	0	0
2021-06-30	310	F	1937-07-14	84	Current	No	No	No	No	0	No	No	No	0	2016-07-27 13:00:00	1	STEMI	176	512		2016-07-27 15:38:18	158.3	0	0	0	1-49	100	0	-	-	-	-	-	Yes	1	31	16	No	0		9	00:09:00	1	0	1	0	0	0	0
2021-06-30	263	F	1931-10-03	89	Non	No	No	Yes	No	0	No	No	No	0	2016-07-03 00:30:00	0	NSTEMI	10	10		2016-07-11 10:35:35	12125.6	8	0	75-94	1-49	1-49	1-49	-	-	Yes	-	-	-	1	13	36	No	0		0		1	1	0	0	0	0	0
2021-06-30	700	F	1936-01-07	85	Non	No	Yes	Yes	No	0	Yes	No	Yes	0	2017-05-10 12:00:00	3	NSTEMI	40	84		2017-05-15 11:25:40	7165.67	5	1-49	0	1-49	75-94	0	-	-	-	-	-	Yes	1	30	48	No	0		0		1	0	1	0	0	0
2021-06-30	83	M	1950-01-27	71	Non	Yes	No	Yes	No	0	No	No	No	2	2016-02-22 22:00:00	2	NSTEMI		617		2016-02-29 13:27:05	9567.08	7	0	1-49	100	50-74	0	-	-	-	Yes	-	-	1	31	20	No	0		0		1	1	0	0	0	0	0
2021-06-30	447	F	1927-01-18	94	Non	Yes	Yes	Yes	No	0	Yes	No	Yes	0	2016-11-09 10:00:00	3	NSTEMI	1168	1168	448	2016-11-11 16:12:00	3252	2	0	0	1-49	1-49	95-99	-	-	-	-	Yes	-	1	31	16	No	0		0		1	0	1	0
2021-06-30	957	M	1936-05-19	85	Ex	Yes	Yes	Yes	No	0	Yes	No	Yes	2	2017-10-30 02:00:00	3	NSTEMI	28	710		2017-11-03 18:03:38	6723.63	4	0	0	0	1-49	100	-	-	-	-	Yes	-	1	32	14	Yes	0		0		1	0	1	0
2021-06-30	875	M	1936-04-28	85	Ex	Yes	Yes	Yes	No	1	Yes	No	Yes	2	2017-09-09 09:30:00	0	NSTEMI	None	None		2017-10-10 11:47:42	44777.7	31	0	50-74	50-74	75-94	1-49	-	-	-	-	-	Yes	0	0	14	No	0		0		0	0	0	0
2021-06-30	26	M	1969-06-07	52	Current	No	Unknown	No	No	0	No	No	No	0	2016-01-10 05:50:00	1	STEMI	623	7846		2016-01-11 12:47:25	1857.42	1	0	95-99	1-49	1-49	75-94	-	-	Yes	-	Yes	-	2	13	20		0		788	13:08:00	1	0	0	1	0	0	0
2021-06-30	142	F	1935-12-26	85	Non	No	Yes	No	Yes	0	Yes	No	No	0	2016-04-01 03:30:00	1	NSTEMI	202	265		2016-04-01 19:14:21	944.35	0	0	100	0	75-94	95-99	-	-	Yes	-	Yes	Yes	4	13;31	60	No	0		0		1	1	0	0	0	0	0
2021-06-30	607	M	1938-12-14	82	Non	No	No	No	No	0	No	No	No	0	2017-03-11 21:15:00	1	STEMI	2178	2178		2017-03-12 00:59:40	224.667	1	0	1-49	100	50-74	1-49	-	-	-	Yes	-	-	1	31	28	No	0		96	01:36:00	1	0	1	0	0	0
2021-06-30	868	F	1942-04-07	79	Non	No	No	Yes	No	0	No	No	No	0	2017-09-03 11:10:00	1	STEMI	959	1232		2017-09-03 14:14:32	184.533	0	0	0	75-94	1-49	95-99	-	-	-	Yes	Yes	-	2	10;13	24	No	0		57	00:57:00	1	1	0	0
2021-06-30	125	F	1962-10-24	58	Non	No	No	No	No	0	No	No	No	0	2016-03-20 19:00:00	3	NSTEMI	8	56		2016-03-24 11:47:33	5327.55	4	0	0	0	0	75-94	-	-	-	-	Yes	-	1	10	16	No	0		0		1	1	0	0	0	0	0
2021-06-30	870	M	1930-05-21	91	Ex	Yes	Yes	Yes	No	0	No	No	No	0	2017-09-05 11:20:00	1	STEMI	165	4404		2017-09-06 17:29:27	1809.45	1	0	50-74	1-49	75-94	100	-	-	Yes	-	Yes	-	2	31	20	No	0		51	00:51:00	1	0	1	0
2021-06-30	173	M	1948-08-13	72	Ex	No	Yes	No	No	0	No	No	No	0	2016-05-01 09:00:00	4	NSTEMI	132	137		2016-05-04 13:50:08	4610.13	3	1-49	95-99	0	1-49	1-49	-	-	Yes	-	-	-	1	13	9	No	0		0		1	0	1	0	0	0	0
2021-06-30	582	F	1922-01-14	99	Non	No	Yes	Yes	No	0	No	No	No	0	2017-02-21 05:00:00	1	STEMI	73	291	n/a	2017-02-21 10:50:09	350.15	0	0	95-99	50-74	95-99	75-94	-	-	-	-	-	Yes	2	42	34	No	0		20	00:20:00	1	0	1	0	0	0
2021-06-30	16	F	1947-02-01	74	Non	Unknown	Yes	Yes	Yes	0	No	No	No	3	2016-01-06 07:00:00	1	STEMI	216	2008		2016-01-07 06:57:41	1437.68	1	1-49	1-49	50-74	100	75-94	-	-	-	-	-	Yes	1	31	38	No	0	0	75	01:15:00	1	1	0	0	0	0	0
2021-06-30	63	M	1958-06-16	63	Non	No	No	No	No	0	No	No	No	3	2016-02-05 02:00:00	2	NSTEMI	4430	3511	220	2016-02-13 08:43:31	11923.5	8	0	100	0	95-99	75-94	-	-	Yes	-	-	-	0	0	-	No	0		0		1	1	0	0	0	0	0
2021-06-30	132	F	1956-08-18	64	Current	No	Yes	No	No	0	No	No	No	0	2016-03-28 04:00:00	1	NSTEMI	873	1147		2016-03-28 14:47:21	647.35	0	1-49	75-94	1-49	100	100	-	-	-	-	Yes	-	2	13	36	No	0		0		1	1	0	0	0	0	0
2021-06-30	824	M	1936-09-11	84	Non	No	Yes	No	Unknown	0	No	No	No	0	2017-08-05 10:00:00	1	STEMI	665	856		2017-08-05 13:40:16	220.267	0	0	1-49	75-94	1-49	100	-	-	-	-	Yes	-	1	BMS	20	Yes	0		26	00:26:00	1	0	1	0
2021-06-30	441	M	1939-06-22	82	Ex	No	Yes	Yes	No	0	Yes	Yes	No	2	2016-11-02 09:00:00	2	NSTEMI	48	59	n/a	2016-11-07 12:46:23	7426.38	5	0	75-94	75-94	100	100	-	-	Yes	Yes	-	-	3	13;31	50	No	0		0		1	0	1	0
2021-06-30	920	F	1927-11-11	93	Non	No	No	No	No	0	No	No	No	0	2017-10-07 17:00:00	1	STEMI	75	9679		2017-10-07 20:01:00	181	0	1-49	0	50-74	100	50-74	-	-	-	-	-	Yes	1	32	18	No	0		32	00:32:00	1	1	0	0
2021-06-30	218	M	1958-07-22	62	Current	Yes	No	Yes	No	0	No	No	Yes	0	2016-05-29 22:30:00	2	NSTEMI	24	2326		2016-05-31 12:57:40	2307.67	2	0	1-49	0	50-74	75-94	-	-	-	-	Yes	-	1	13	19	No	0		0		1	0	1	0	0	0	0
2021-06-30	89	M	1968-09-17	52	Current	No	No	No	No	0	No	No	No	0	2016-02-28 12:00:00	1	STEMI	174	151		2016-02-28 19:07:14	427.233	0	0	0	0	100	0	-	-	-	-	-	Yes	3	13	74	No	0		81	01:21:00	1	0	0	1	0	0	0
2021-06-30	380	M	1946-05-09	75	Ex	No	Yes	Yes	No	0	No	No	No	2	2016-09-17 00:30:00	2	NSTEMI	14	19	n/a	2016-09-19 17:14:50	3884.83	2	0	75-94	75-94	1-49	50-74	-	-	Yes	Yes	-	-	4	13	79	No	0		0		1	1	0	0			1
2021-06-30	789	M	1941-09-11	79	Non	No	No	Yes	No	0	Yes	No	No	0	2017-07-06 11:00:00	2	NSTEMI	395	1008		2017-07-18 14:30:35	17490.6	12	75-94	100	100	75-94	75-94	-	Yes unprotected	-	-	Yes	Yes	2	10	28	No	0		0
2021-06-30	61	F	1944-01-10	77	Non	Yes	No	Yes	No	4	No	No	No	3	2016-02-04 12:20:00	1	STEMI	24	80		2016-02-04 15:00:40	160.667	0	0	75-94	50-74	50-74	75-94	-	-	Yes	-	-	-	1	13	33	No	0		57	00:57:00	1	1	0	0	0	0	0
2021-06-30	226	F	1931-02-28	90	Ex	No	No	No	No	0	No	No	No	0	2016-06-04 21:30:00	1	STEMI	30	1250		2016-06-05 01:01:54	211.9	1	0	1-49	0	100	1-49	-	-	-	-	-	Yes	1	32	36	No	0		32	00:32:00	1	1	0	0	0	0	0
2021-06-30	656	M	1943-02-14	78	Non	No	Unknown	No	Yes	0	No	No	No	0	2017-04-12 08:00:00	1	STEMI	1934	6801		2017-04-12 13:35:54	335.9	0	0	95-99	0	0	100	-	-	Yes	-	Yes	-	2	13;31	33	No	0		20	00:20:00	1	1	0	0
2021-06-30	131	F	1941-08-31	79	Non	No	No	Yes	No	0	No	No	No	0	2016-03-26 12:00:00	1	STEMI	173	6333		2016-03-26 15:35:32	215.533	0	0	75-94	0	1-49	100	-	-	-	-	Yes	-	1	31	38	No	0		40	00:40:00	1	0	1	0	0	0	0
2021-06-30	277	M	1964-12-19	56	Unknown	No	Unknown	No	No	0	No	No	No	0	2016-07-10 18:30:00	1	STEMI	3748	2982		2016-07-12 04:23:56	2033.93	2	1-49	100	1-49	50-74	75-94	-	-	Yes	-	-	-	3	31	80	No	0		41	00:41:00	1	1	0	0	0	1	0
2021-06-30	663	M	1946-03-25	75	Ex	No	No	No	No	0	Yes	Yes	No	0	2017-04-19 09:00:00	2	NSTEMI	595	3430		2017-04-19 13:09:11	249.183	0	0	100	100	100	0	Yes	-	-	-	-	-	1	31	38	No	0		0		1	0	1	0
2021-06-30	630	F	1932-04-06	89	Ex	No	No	Yes	No	0	Yes	No	No	0	2017-03-24 04:00:00	4	NSTEMI	262	262		2017-03-30 10:36:37	9036.62	6	0	1-49	95-99	100	1-49	-	-	-	Yes	-	-	1	32	18	No	0		0		1	0	1	0	0	0
2021-06-30	299	F	1947-09-21	73	Non	Yes	Yes	Yes	No	0	No	No	No	0	2016-07-23 11:30:00	3	NSTEMI	5	<5		2016-07-26 13:43:17	4453.28	3	0	75-94	0	0	0	-	-	Yes	-	-	-	4	13	35	No	0		0		1	0	1	0	0	0	0
2021-06-30	587	F	1933-03-06	88	Unknown	Unknown	No	Yes	No	0	Yes	Yes	Yes	2	2017-02-23 22:00:00	1	STEMI	49	57	n/a	2017-02-24 21:07:19	1387.32	1	1-49	1-49	1-49	1-49	100	Yes	-	-	-	Yes	-	2	42	38	No	6		97	01:37:00	1	0	1	0	0	0
2021-06-30	429	M	1943-07-05	78	Ex	No	No	Yes	No	2	No	No	No	3	2016-10-22 06:00:00	3	NSTEMI		246	3171	2016-10-31 16:06:41	13566.7	9	0	75-94	100	0	0	-	-	Yes	Yes	-	-	2	31	70	No	0		0		1	1	0	0
2021-06-30	148	F	1934-01-06	87	Ex	No	Yes	Yes	No	0	Yes	No	No	0	2016-04-05 13:00:00	3	NSTEMI	39	38		2016-04-11 12:48:00	8628	6	0	95-99	50-74	1-49	50-74	-	-	Yes	-	-	-	1	13	19	No	0		0		1	1	0	0	0	0	0
2021-06-30	500	F	1946-01-05	75	Non	No	No	Yes	No	4	Yes	No	Yes	3	2016-12-16 12:30:00	3	NSTEMI	452	452	17726	2016-12-22 11:31:58	8581.97	6	0	75-94	1-49	1-49	75-94	-	-	Yes	-	Yes	-	2	10	16	No	0		0		1	0	1	0
2021-06-30	193	F	1925-11-20	95	Non	No	No	Yes	No	0	No	No	No	0	2016-05-10 18:00:00	3	NSTEMI		18		2016-05-12 16:01:50	2761.83	2	0	75-94	0	75-94	0	-	-	Yes	-	-	-	1	32	18	No	0		0		1	1	0	0	0	0	0
2021-06-30	223	M	1971-02-09	50	Non	Yes	No	No	No	4	No	No	No	0	2016-06-03 01:00:00	1	NSTEMI	3527	>10000		2016-06-08 18:20:31	8240.52	5	0	0	0	0	100	-	-	-	-	Yes	-	1	31	20	No	0		0		1	1	0	0	0	0	0
2021-06-30	392	F	1930-01-30	91	Ex	No	Yes	No	No	0	No	No	No	0	2016-09-27 21:30:00	1	STEMI	3008	4196	n/a	2016-09-28 02:16:03	286.05	1	0	1-49	75-94	75-94	100	-	-	-	-	Yes	-	1	32	14	No	0		29	00:29:00	1	1	0	0
2021-06-30	737	M	1946-10-19	74	Unknown	No	No	No	No	0	Yes	No	No	0	2017-06-01 12:30:00	1	STEMI	>10000	>10000		2017-06-01 16:11:28	221.467	0	0	0	75-94	1-49	100	-	-	-	Yes	Yes	-	2	13	33	No	0		61	01:01:00	0	0	1	0	0	0
2021-06-30	987	M	1959-05-06	62	Non	No	No	No	No	0	No	No	No	0	2017-11-12 21:15:00	1	STEMI	1528	3262	n/a	2017-11-13 01:11:13	236.217	1	0	0	100	0	1-49	-	-	-	Yes	-	-	0	0	15	No	0		40	00:40:00	1	0	1	0	0	0	0
2021-06-30	438	M	1936-04-05	85	Ex	No	Yes	No	No	0	No	No	No	2	2016-10-30 16:00:00	1	STEMI	3989	4885	n/a	2016-11-01 16:18:17	2898.28	2	0	50-74	1-49	100	75-94	-	-	-	-	-	Yes	1	13	19	No	0		35	00:35:00	1	1	0	0			1
2021-06-30	171	M	1949-05-23	72	Current	Yes	Yes	Yes	No	0	No	Yes	No	0	2016-05-01 05:00:00	2	NSTEMI	215	343		2016-05-11 12:22:33	14842.5	10	95-99	95-99	0	0	95-99	-	Yes protected	Yes	-	Yes	-	2	31	36	No	0		0		1	1	0	0	0	0	0
2021-06-30	111	F	1938-03-02	83	Non	No	No	Yes	No	0	Yes	No	Yes	1	2016-03-13 04:00:00	3	NSTEMI	<5	6		2016-03-17 12:10:21	6250.35	4	0	0	0	0	75-94	-	-	-	-	Yes	-	1	10	20	No	0		0		1	1	0	0	0	0	0
2021-06-30	40	F	1947-01-20	74	Current	Yes	No	No	Yes	0	No	No	No	0	2016-01-19 05:00:00	1	STEMI	142	1212		2016-01-19 08:58:01	238.017	0	0	1-49	100	95-99	1-49	-	-	-	Yes	-	-	1	13	33		6		70	01:10:00	1	1	0	0	0	0	0
2021-06-30	706	M	1966-06-06	55	Non	No	No	Yes	No	2	No	No	No	0	2017-05-14 08:00:00	1	NSTEMI		6834		2017-05-22 17:46:44	12106.7	8	0	100	95-99	75-94	1-49	-	-	Yes	-	-	-	0	0	-	Yes	0		0		1	1	0	0	0	0
2021-06-30	749	M	1930-08-25	90	Non	No	No	No	No	0	No	No	No	0	2017-06-07 21:00:00	1	STEMI	29	458		2017-06-08 00:22:39	202.65	1	0	75-94	1-49	50-74	100	-	-	Yes	-	-	-	1	10	38	No	0		47	00:47:00	1	0	1	0	0	0
2021-06-30	141	F	1943-01-01	78	Non	Yes	Yes	Yes	No	4	No	No	No	3	2016-04-01 02:30:00	1	STEMI	57	60		2016-04-01 09:42:25	432.417	0	0	0	0	0	75-94	-	-	-	-	Yes	-	1	31	24	No	0		159	02:39:00	1	1	0	0	0	0	0
2021-06-30	689	F	1961-12-14	59	Non	No	Yes	No	No	0	No	No	No	3	2017-05-04 08:00:00	3	NSTEMI	58	58		2017-05-15 14:53:38	16253.6	11	0	0	50-74	75-94	95-99	-	-	-	-	Yes	-	1	31	20	No	0		0		1	1	0	0	0	0
2021-06-30	121	M	1937-10-19	83	Ex	No	Yes	Yes	No	0	Yes	No	Yes	0	2016-03-18 09:15:00	1	STEMI	121	400		2016-03-18 11:38:43	143.717	0	1-49	75-94	0	1-49	50-74	-	-	Yes	-	-	-	1	32	18	No	0		881	14:41:00	0	1	0	0	0	0	1
2021-06-30	946	F	1932-03-06	89	Non	No	No	Yes	No	0	No	No	No	2	2017-10-25 18:00:00	3	NSTEMI	78	4140		2017-10-31 17:32:00	8612	6	0	0	0	95-99	0	-	-	-	-	-	Yes	1	32	14	No	0		0		1	1	0	0
2021-06-30	398	M	1944-11-11	76	Ex	Yes	Yes	Yes	Yes	0	Yes	Yes	No	0	2016-10-01 10:00:00	2	NSTEMI	15	88	n/a	2016-11-03 12:31:27	47671.5	33	0	0	1-49	95-99	95-99	-	-	-	-	Yes	-	1	31	20	No	0		0		1	0	1	0
2021-06-30	506	F	1938-05-05	83	Non	No	Yes	Yes	No	0	No	No	No	0	2016-12-20 20:00:00	3	NSTEMI	113	439	n/a	2017-02-17 13:37:31	84577.5	59	0	75-94	95-99	0	0	-	-	Yes	Yes	-	-	2	31	32	No	0		0		1	1	0	0	0	0
2021-06-30	546	F	1950-06-28	71	Non	No	No	No	No	0	No	No	No	0	2017-01-22 05:00:00	1	STEMI	394	394	n/a	2017-01-22 09:51:49	291.817	0	0	0	0	100	75-94	-	-	-	-	-	Yes	1	10	28		0	0	50	00:50:00	1	0	1	0
2021-06-30	791	F	1943-05-20	78	Ex	No	Yes	Yes	No	0	No	Yes	No	0	2017-07-08 00:30:00	2	NSTEMI	1100	1100		2017-07-10 18:28:26	3958.43	2	1-49	1-49	75-94	50-74	100	Yes	-	-	Yes	Yes	-	1	10	20	No	0		0		1	0	1	0
2021-06-30	101	M	1937-04-15	84	Non	No	No	Yes	No	0	No	No	No	0	2016-03-04 12:45:00	2	NSTEMI	1020	848		2016-03-22 12:52:45	25927.7	18	75-94	75-94	1-49	1-49	75-94	-	Yes unprotected	Yes	-	Yes	-	3	31	38	No	0		0		1	1	0	0	0	0	0
2021-06-30	341	F	1930-01-01	91	Non	Yes	Unknown	Yes	No	0	Yes	Yes	No	2	2016-08-19 01:00:00	3	NSTEMI	38	39		2016-08-26 16:46:15	11026.2	7	0	0	0	0	95-99	Yes	-	-	-	Yes	-	1	13	24	No	0		0		1	0	1	0	0	0	0
2021-06-30	629	F	1927-06-24	94	Non	No	No	Yes	Yes	0	No	No	No	0	2017-03-23 20:45:00	1	STEMI	2275	2886		2017-03-23 23:26:16	161.267	0	1-49	1-49	0	95-99	50-74	-	-	-	-	-	Yes	1	32	36	No	0		468	07:48:00	1	1	0	0	0	0
2021-06-30	763	M	1948-11-18	72	Ex	No	Yes	Yes	Yes	0	No	No	No	0	2017-06-22 14:00:00	1	STEMI	1724	5473	n/a	2017-06-24 20:55:30	3295.5	2	0	100	0	95-99	95-99	-	-	Yes	-	Yes	Yes	3	13;31	40	No	0		257	04:17:00	1	0	1	0	0	0
2021-06-30	794	M	1938-02-09	83	Current	No	No	No	No	0	No	No	No	2	2017-07-09 10:30:00	2	NSTEMI	64	854		2017-07-17 11:20:53	11570.9	8	0	1-49	50-74	1-49	95-99	-	-	-	-	Yes	-	1	32	28	No	0		0		1	1	0	0
2021-06-30	342	F	1950-12-22	70	Ex	No	No	Yes	Yes	2	No	No	No	2	2016-08-19 09:00:00	3	NSTEMI	73	323		2016-08-26 13:56:50	10376.8	7	0	75-94	0	0	75-94	-	-	Yes	-	Yes	-	2	13	24	No	0		0		1	0	1	0	0	0	0
2021-06-30	631	F	1934-12-19	86	Non	Yes	No	Yes	No	0	No	No	No	0	2017-03-25 08:00:00	3	NSTEMI	16	16		2017-03-28 14:09:13	4689.22	3	0	0	75-94	0	0	-	-	-	Yes	-	-	1	13	24	Yes	0		0		1	0	1	0	0	0
2021-06-30	770	M	1960-08-31	60	Non	No	Yes	No	No	0	No	No	No	0	2017-06-29 22:00:00	2	STEMI	3718	7218	n/a	2017-06-30 10:07:49	727.817	1	0	1-49	1-49	75-94	100	-	-	-	-	Yes	Yes	2	13	24	No	0		750	12:30:00	1	0	1	0	0	0
2021-06-30	984	M	1950-05-28	71	Current	No	Yes	No	No	0	No	No	No	0	2017-11-11 05:30:00	2	NSTEMI	1839	5939	n/a	2017-11-13 11:08:59	3218.98	2	0	1-49	0	0	95-99	-	-	-	-	Yes	-	1	13	33		0		0		1	0	1	0	0	0	0
2021-06-30	743	F	1946-02-25	75	Non	Yes	No	No	No	0	Yes	No	Yes	0	2017-06-04 08:00:00	9	NSTEMI		23		2017-06-09 13:44:24	7544.4	5	75-94	75-94	95-99	50-74	1-49	-	Yes unprotected	Yes	Yes	-	-	2	13	29	No	0		0		1	1	0	0	0	0
2021-06-30	921	M	1954-04-21	67	Non	Yes	No	No	No	0	No	No	No	0	2017-10-08 23:00:00	2	NSTEMI	2505	1100		2017-10-14 20:51:57	8511.95	6	1-49	75-94	95-99	100	100	-	-	-	-	-	Yes	2	13	29	No	6		0		1	1	0	0
2021-06-30	831	M	1942-11-24	78	Ex	Yes	No	Yes	No	0	No	No	No	0	2017-08-08 02:30:00	2	NSTEMI	846	>10000		2017-08-08 20:00:09	1050.15	0	50-74	75-94	1-49	75-94	100	-	-	-	-	Yes	Yes	4	13	46	No	6		0		1	0	1	0
2021-06-30	460	M	1928-08-20	92	Non	No	Unknown	No	No	0	No	No	No	0	2016-11-15 15:05:00	1	STEMI	477	686	n/a	2016-11-15 17:25:29	140.483	0	1-49	1-49	100	1-49	1-49	-	-	-	Yes	-	-	2	32	55	No	0		432	07:12:00	1	0	1	0
2021-06-30	196	F	1934-02-22	87	Unknown	Yes	No	No	No	0	No	No	No	0	2016-05-12 10:30:00	1	NSTEMI		3158		2016-05-13 13:07:16	1597.27	1	0	100	0	1-49	1-49	-	-	Yes	-	-	-	1	10	24	No	0		0		1	0	1	0	0	0	0
2021-06-30	497	F	1934-08-20	86	Non	Unknown	Yes	Yes	No	0	No	No	No	0	2016-12-14 15:00:00	1	STEMI	648	5674	n/a	2016-12-14 20:53:48	353.8	0	0	95-99	50-74	100	75-94	-	-	-	-	-	Yes	2	13	24	No	0		44	00:44:00	1	0	1	0
2021-06-30	31	F	1941-07-13	80	Non	Yes	Yes	Yes	No	0	Yes	Yes	No	3	2016-01-13 22:30:00	2	NSTEMI	1762	3225		2016-01-22 18:45:38	12735.6	9	0	95-99	100	100	75-94	-	-	-	-	-	Yes	4	31	85	No	0		0		1	1	0	0	0	0	0
2021-06-30	625	M	1947-04-26	74	Current	Yes	Yes	No	No	0	Yes	Yes	Yes	2	2017-03-21 01:00:00	2	NSTEMI	34	36		2017-03-22 17:33:00	2433	1	0	100	1-49	100	100	Yes	-	-	-	-	-	0	0	-	Yes	0		0		1	0	1	0	0	0
2021-06-30	316	F	1932-02-10	89	Non	No	No	Yes	No	0	No	No	No	0	2016-07-30 11:00:00	1	STEMI	27	948		2016-07-30 13:43:06	163.1	0	0	75-94	75-94	100	75-94	-	-	-	-	-	Yes	1	32	33	No	0		19	00:19:00	1	0	1	0	0	0	0
2021-06-30	555	F	1927-07-20	94	Non	No	Yes	Yes	No	0	Yes	No	Yes	3	2017-01-30 16:30:00	2	NSTEMI	40	2297	n/a	2017-01-31 14:20:39	1310.65	1	0	75-94	75-94	1-49	100	-	-	-	-	Yes	-	1	32	24	No	0	0	0		1	1	0	0
2021-06-30	424	M	1932-05-13	89	Unknown	Unknown	Yes	Yes	No	0	No	No	No	2	2016-10-18 20:00:00	0	NSTEMI	120	208	n/a	2016-10-19 11:59:45	959.75	1	0	75-94	0	0	0	-	-	Yes	-	-	-	1	32	14	No	0		0		1	0	1	0
[truncated: 67 more columns]
